# Supplementary material for: Diaqua­bis­(5-carb­oxy-2-propyl-1H-imidazole-4-carboxyl­ato-κ2 N 3,O 4)cadmium(II) 3.5-hydrate
Source: Acta Crystallogr Sect E Struct Rep Online. 2010 Aug 28;66(Pt 9):m1175–6. doi: 10.1107/S1600536810031466 (PMC3007830; doi:10.1107/S1600536810031466)
Supplement: Supplementary file 1 [file e-66-m1175-sup1.cif]

##############################################################################
###                                                                        ###
###        Electronic paper (Acta Crystallographica Section E)             ###
###                                                                        ###
##############################################################################
#                                                                            #
# This CIF contains the data in a paper accepted for publication in Acta     #
# Crystallographica Section E. It conforms to the requirements of Notes      #
# for Authors for Section E, and has been peer reviewed under the auspices   #
# of the IUCr Commission on Journals.                                        #
#                                                                            #
# Full details of the Crystallographic Information File format               #
# are given in the paper "The Crystallographic Information File (CIF):       #
# a New Standard Archive File for Crystallography" by S. R. Hall, F. H.      #
# Allen and I. D. Brown [Acta Cryst. (1991), A47, 655-685].                  #
#                                                                            #
# The current version of the core CIF dictionary is obtainable from          #
# ftp://ftp.iucr.org/pub/cif_core.dic. The current version number is 2.4.    #
#                                                                            #
# Software is freely available for graphical display of the structure(s) in  #
# this CIF.  For information consult the CIF home page http://www.iucr.org/  #
# cif/home.html                                                              #
#                                                                            #
# This file may be used for bona fide research purposes within the           #
# scientific community so long as proper attribution is given to the journal # 
# article from which it was obtained.                                        #
#                                                                            #
##############################################################################
                                             
data_I
_audit_creation_method     SHELXL-97
_chemical_name_systematic
;
Diaquabis(5-carboxy-2-propyl-1<i>H</i>-imidazole-4-carboxylato-
\k^2^<i>N</i>^3^,<i>O</i>^4^)cadmium(II) 3.5-hydrate
;
_chemical_name_common     ?
_chemical_formula_moiety     'C16 H22 Cd N4 O10, 3.5(H2 O)'
_chemical_formula_sum     'C16 H29 Cd N4 O13.5'
_chemical_formula_iupac     '[Cd (C8 H9 N2 O4)2 (H2 O)2], 3.5H2 O'
_chemical_formula_weight     605.83
_chemical_melting_point     ?
_symmetry_cell_setting     triclinic
_symmetry_space_group_name_H-M     'P -1'
_symmetry_space_group_name_Hall     '-P 1'
loop_
    _symmetry_equiv_pos_as_xyz
    'x, y, z'
    '-x, -y, -z'
_cell_length_a     10.6228(12)
_cell_length_b     10.7000(12)
_cell_length_c     11.3694(13)
_cell_angle_alpha     83.6900(10)
_cell_angle_beta     81.7010(10)
_cell_angle_gamma     87.4410(10)
_cell_volume     1270.5(2)
_cell_formula_units_Z     2
_cell_measurement_reflns_used     3600
_cell_measurement_theta_min     1.36
_cell_measurement_theta_max     25.0
_cell_measurement_temperature     296(2)
_exptl_crystal_description     block
_exptl_crystal_colour     colorless
_exptl_crystal_size_max     0.29
_exptl_crystal_size_mid     0.24
_exptl_crystal_size_min     0.21
_exptl_crystal_density_diffrn     1.584
_exptl_crystal_density_meas     ?
_exptl_crystal_density_method     'not measured'
_exptl_crystal_F_000     618
_exptl_absorpt_coefficient_mu     0.929
_exptl_absorpt_correction_type     multi-scan
_exptl_absorpt_process_details     '(SADABS; Bruker, 2004)'
_exptl_absorpt_correction_T_min     0.7745
_exptl_absorpt_correction_T_max     0.8289
_exptl_special_details
;
;
_diffrn_ambient_temperature     296(2)
_diffrn_radiation_type     MoK\a
_diffrn_radiation_wavelength     0.71073
_diffrn_radiation_source     'fine-focus sealed tube'
_diffrn_radiation_monochromator     graphite
_diffrn_measurement_device_type     'Bruker APEXII area-detector diffractometer'
_diffrn_measurement_method     '\f and \w scan'
_diffrn_detector_area_resol_mean     ?
_diffrn_reflns_number     6589
_diffrn_reflns_av_R_equivalents     0.0335
_diffrn_reflns_av_sigmaI/netI     0.0567
_diffrn_reflns_theta_min     1.92
_diffrn_reflns_theta_max     25.20
_diffrn_reflns_theta_full     25.20
_diffrn_measured_fraction_theta_max     0.982
_diffrn_measured_fraction_theta_full     0.982
_diffrn_reflns_limit_h_min     -12
_diffrn_reflns_limit_h_max     12
_diffrn_reflns_limit_k_min     -12
_diffrn_reflns_limit_k_max     8
_diffrn_reflns_limit_l_min     -13
_diffrn_reflns_limit_l_max     13
_diffrn_standards_number     0
_diffrn_standards_interval_count     ?
_diffrn_standards_interval_time     ?
_diffrn_standards_decay_%     ?
_refine_special_details
;
Refinement of <i>F</i>^2^ against ALL reflections. The weighted <i>R</i>-factor
<i>wR</i> and goodness of fit <i>S</i> are based on <i>F</i>^2^, conventional
<i>R</i>-factors <i>R</i> are based on <i>F</i>, with <i>F</i> set to zero for
negative <i>F</i>^2^. The threshold expression of <i>F</i>^2^ >
\s(<i>F</i>^2^) is used only for calculating <i>R</i>-factors(gt) <i>etc</i>.
and is not relevant to the choice of reflections for refinement.
<i>R</i>-factors based on <i>F</i>^2^ are statistically about twice as large
as those based on <i>F</i>, and <i>R</i>- factors based on ALL data will be
even larger.
;
_reflns_number_total     4494
_reflns_number_gt     3730
_reflns_threshold_expression     I>2\s(I)
_refine_ls_structure_factor_coef     Fsqd
_refine_ls_matrix_type     full
_refine_ls_R_factor_all     0.0502
_refine_ls_R_factor_gt     0.0408
_refine_ls_wR_factor_gt     0.1006
_refine_ls_wR_factor_ref     0.1071
_refine_ls_goodness_of_fit_ref     1.048
_refine_ls_restrained_S_all     1.047
_refine_ls_number_reflns     4494
_refine_ls_number_parameters     346
_refine_ls_number_restraints     7
_refine_ls_hydrogen_treatment     mixed
_refine_ls_weighting_scheme     calc
_refine_ls_weighting_details
         'calc w=1/[\s^2^(Fo^2^)+(0.0505P)^2^+0.1685P] where P=(Fo^2^+2Fc^2^)/3'
_atom_sites_solution_hydrogens     geom
_atom_sites_solution_primary     direct
_atom_sites_solution_secondary     difmap
_refine_ls_shift/su_max     0.001
_refine_ls_shift/su_mean     0.000
_refine_diff_density_max     0.463
_refine_diff_density_min     -0.586
_refine_ls_extinction_method     none
_refine_ls_extinction_coef     ?
loop_
    _atom_type_symbol
    _atom_type_description
    _atom_type_scat_dispersion_real
    _atom_type_scat_dispersion_imag
    _atom_type_scat_source
    'C' 'C' 0.0033 0.0016
                         'International Tables Vol C Tables 4.2.6.8 and 6.1.1.4'
    'H' 'H' 0.0000 0.0000
                         'International Tables Vol C Tables 4.2.6.8 and 6.1.1.4'
    'Cd' 'Cd' -0.8075 1.2024
                         'International Tables Vol C Tables 4.2.6.8 and 6.1.1.4'
    'N' 'N' 0.0061 0.0033
                         'International Tables Vol C Tables 4.2.6.8 and 6.1.1.4'
    'O' 'O' 0.0106 0.0060
                         'International Tables Vol C Tables 4.2.6.8 and 6.1.1.4'
_computing_data_collection     'APEX2 (Bruker, 2004)'
_computing_cell_refinement     'SAINT (Bruker, 2004)'
_computing_data_reduction     'SAINT (Bruker, 2004)'
_computing_structure_solution     'SHELXS97 (Sheldrick, 2008)'
_computing_structure_refinement     'SHELXL97 (Sheldrick, 2008)'
_computing_molecular_graphics     'SHELXTL (Sheldrick, 2008)'
_computing_publication_material     'SHELXTL (Sheldrick, 2008)'
loop_
    _atom_site_type_symbol
    _atom_site_label
    _atom_site_fract_x
    _atom_site_fract_y
    _atom_site_fract_z
    _atom_site_U_iso_or_equiv
    _atom_site_adp_type
    _atom_site_calc_flag
    _atom_site_refinement_flags
    _atom_site_occupancy
    _atom_site_disorder_assembly
    _atom_site_disorder_group
    Cd Cd1 0.84023(3) 0.29169(3) 0.19976(2) 0.04816(13) Uani d . 1 . .
    O O1 0.8778(4) -0.1913(3) 0.5186(3) 0.0698(9) Uani d D 1 . .
    O O2 0.8413(3) -0.1136(3) 0.6913(3) 0.0701(9) Uani d . 1 . .
    O O3 0.8810(3) 0.0754(3) 0.1940(2) 0.0565(7) Uani d . 1 . .
    O O4 0.8944(3) -0.1083(3) 0.3037(3) 0.0656(8) Uani d . 1 . .
    O O5 0.7595(3) 0.5000(3) 0.2111(3) 0.0553(7) Uani d . 1 . .
    O O6 0.5964(3) 0.6304(3) 0.1835(3) 0.0660(8) Uani d . 1 . .
    O O7 0.3809(3) 0.6208(3) 0.1350(3) 0.0604(8) Uani d D 1 . .
    O O8 0.2516(3) 0.4784(3) 0.0948(3) 0.0606(8) Uani d . 1 . .
    N N1 0.8262(3) 0.2015(3) 0.3933(3) 0.0454(7) Uani d . 1 A .
    N N2 0.8116(3) 0.1310(3) 0.5823(3) 0.0550(9) Uani d . 1 A .
    H H2 0.8009 0.1302 0.6588 0.066 Uiso calc R 1 . .
    N N3 0.6294(3) 0.2956(3) 0.1734(3) 0.0438(7) Uani d . 1 B .
    N N4 0.4358(3) 0.2862(3) 0.1287(3) 0.0479(8) Uani d . 1 B .
    H H4 0.3681 0.2556 0.1112 0.058 Uiso calc R 1 . .
    C C1 0.8362(3) 0.0280(4) 0.5209(3) 0.0447(9) Uani d . 1 . .
    C C2 0.8454(3) 0.0742(3) 0.4021(3) 0.0395(8) Uani d . 1 . .
    C C3 0.8069(5) 0.2337(4) 0.5040(4) 0.0591(11) Uani d . 1 . .
    C C4 0.8760(4) 0.0090(4) 0.2913(3) 0.0473(9) Uani d . 1 . .
    C C5 0.8512(4) -0.0992(4) 0.5834(4) 0.0517(10) Uani d . 1 . .
    C C6A 0.7979(9) 0.3683(10) 0.5325(10) 0.085(3) Uani d PD 0.772(6) A 1
    H H6A 0.8215 0.3717 0.6114 0.102 Uiso calc PR 0.772(6) A 1
    H H6B 0.8579 0.4174 0.4753 0.102 Uiso calc PR 0.772(6) A 1
    C C7A 0.6674(9) 0.4249(7) 0.5292(8) 0.107(3) Uani d PD 0.772(6) A 1
    H H7A 0.6091 0.3854 0.5949 0.128 Uiso calc PR 0.772(6) A 1
    H H7B 0.6379 0.4108 0.4550 0.128 Uiso calc PR 0.772(6) A 1
    C C8A 0.6699(11) 0.5651(7) 0.5390(9) 0.129(4) Uani d PD 0.772(6) A 1
    H H8A 0.5848 0.5970 0.5604 0.193 Uiso calc PR 0.772(6) A 1
    H H8B 0.7059 0.6073 0.4635 0.193 Uiso calc PR 0.772(6) A 1
    H H8C 0.7207 0.5796 0.5992 0.193 Uiso calc PR 0.772(6) A 1
    C C6B 0.740(4) 0.350(4) 0.549(4) 0.085(3) Uani d PD 0.228(6) A 2
    H H6C 0.6751 0.3816 0.5002 0.102 Uiso calc PR 0.228(6) A 2
    H H6D 0.6998 0.3328 0.6313 0.102 Uiso calc PR 0.228(6) A 2
    C C7B 0.844(3) 0.442(3) 0.540(3) 0.107(3) Uani d PD 0.228(6) A 2
    H H7C 0.8078 0.5259 0.5500 0.128 Uiso calc PR 0.228(6) A 2
    H H7D 0.8951 0.4445 0.4616 0.128 Uiso calc PR 0.228(6) A 2
    C C8B 0.924(3) 0.399(3) 0.637(3) 0.129(4) Uani d PD 0.228(6) A 2
    H H8D 0.9722 0.4679 0.6515 0.193 Uiso calc PR 0.228(6) A 2
    H H8E 0.9808 0.3317 0.6117 0.193 Uiso calc PR 0.228(6) A 2
    H H8F 0.8695 0.3699 0.7086 0.193 Uiso calc PR 0.228(6) A 2
    C C9 0.5736(3) 0.4138(3) 0.1688(3) 0.0397(8) Uani d . 1 . .
    C C10 0.4529(3) 0.4099(4) 0.1405(3) 0.0413(8) Uani d . 1 . .
    C C11 0.5431(4) 0.2209(4) 0.1490(4) 0.0509(10) Uani d D 1 . .
    C C12 0.6485(4) 0.5201(4) 0.1898(3) 0.0470(9) Uani d . 1 . .
    C C13 0.3529(4) 0.5090(4) 0.1221(3) 0.0481(9) Uani d . 1 . .
    C C14A 0.5509(17) 0.0797(5) 0.1655(9) 0.061(3) Uani d PD 0.642(8) B 1
    H H14A 0.6361 0.0508 0.1353 0.073 Uiso calc PR 0.642(8) B 1
    H H14B 0.4918 0.0464 0.1201 0.073 Uiso calc PR 0.642(8) B 1
    C C15A 0.5189(11) 0.0302(8) 0.2979(9) 0.081(3) Uani d PD 0.642(8) B 1
    H H15A 0.5740 0.0680 0.3443 0.098 Uiso calc PR 0.642(8) B 1
    H H15B 0.4315 0.0537 0.3267 0.098 Uiso calc PR 0.642(8) B 1
    C C16A 0.5361(10) -0.1097(8) 0.3138(11) 0.108(4) Uani d PD 0.642(8) B 1
    H H16A 0.5605 -0.1354 0.3912 0.161 Uiso calc PR 0.642(8) B 1
    H H16B 0.6013 -0.1358 0.2531 0.161 Uiso calc PR 0.642(8) B 1
    H H16C 0.4576 -0.1479 0.3075 0.161 Uiso calc PR 0.642(8) B 1
    C C14B 0.572(3) 0.0878(9) 0.119(2) 0.061(3) Uani d PD 0.358(8) B 2
    H H14C 0.6611 0.0664 0.1216 0.073 Uiso calc PR 0.358(8) B 2
    H H14D 0.5526 0.0790 0.0400 0.073 Uiso calc PR 0.358(8) B 2
    C C15B 0.4893(14) 0.0002(15) 0.2123(14) 0.081(3) Uani d PD 0.358(8) B 2
    H H15C 0.4005 0.0244 0.2101 0.098 Uiso calc PR 0.358(8) B 2
    H H15D 0.5017 -0.0851 0.1905 0.098 Uiso calc PR 0.358(8) B 2
    C C16B 0.518(3) 0.002(2) 0.3363(17) 0.108(4) Uani d PD 0.358(8) B 2
    H H16D 0.4796 -0.0688 0.3859 0.161 Uiso calc PR 0.358(8) B 2
    H H16E 0.4832 0.0784 0.3669 0.161 Uiso calc PR 0.358(8) B 2
    H H16F 0.6080 -0.0025 0.3363 0.161 Uiso calc PR 0.358(8) B 2
    O O1W 0.8927(3) 0.3292(4) 0.0015(3) 0.0955(13) Uani d . 1 . .
    H H1W 0.9095 0.2617 -0.0314 0.143 Uiso d R 1 . .
    H H2W 0.8569 0.3905 -0.0363 0.143 Uiso d R 1 . .
    O O2W 1.0419(3) 0.3400(4) 0.2218(3) 0.0897(12) Uani d . 1 . .
    H H3W 1.0847 0.4010 0.1869 0.135 Uiso d R 1 . .
    H H4W 1.0911 0.2778 0.2405 0.135 Uiso d R 1 . .
    O O3W 0.9149(6) 0.0145(6) 0.9607(5) 0.0625(15) Uani d P 0.50 . .
    H H5W 0.9951 0.0020 0.9528 0.094 Uiso d PR 0.50 . .
    H H6W 0.9090 0.0145 1.0360 0.094 Uiso d PR 0.50 . .
    O O4W 0.7737(5) 0.1534(4) 0.8233(3) 0.1211(17) Uani d . 1 . .
    H H7W 0.8269 0.1083 0.8598 0.182 Uiso d R 1 . .
    H H8W 0.7288 0.2197 0.8353 0.182 Uiso d R 1 . .
    O O5W 0.1097(3) 0.2735(3) 0.8678(3) 0.0718(9) Uani d . 1 . .
    H H9W 0.1608 0.3312 0.8299 0.108 Uiso d R 1 . .
    H H10W 0.1151 0.2123 0.8255 0.108 Uiso d R 1 . .
    O O6W 0.2598(4) 0.1582(4) 0.0406(4) 0.1044(13) Uani d . 1 . .
    H H11W 0.2130 0.0949 0.0534 0.157 Uiso d R 1 . .
    H H12W 0.2045 0.2161 0.0283 0.157 Uiso d R 1 . .
    H H1 0.876(8) -0.162(7) 0.449(2) 0.157 Uiso d D 1 . .
    H H7 0.453(3) 0.632(7) 0.149(7) 0.157 Uiso d D 1 . .
loop_
    _atom_site_aniso_label
    _atom_site_aniso_U_11
    _atom_site_aniso_U_22
    _atom_site_aniso_U_33
    _atom_site_aniso_U_12
    _atom_site_aniso_U_13
    _atom_site_aniso_U_23
    Cd1 0.04170(18) 0.0518(2) 0.0479(2) 0.00347(13) -0.00891(12) 0.01025(13)
    O1 0.091(2) 0.0495(19) 0.067(2) -0.0007(16) -0.0173(19) 0.0084(16)
    O2 0.070(2) 0.079(2) 0.0510(19) 0.0116(17) -0.0047(15) 0.0254(15)
    O3 0.0718(19) 0.0587(18) 0.0362(15) 0.0191(14) -0.0077(13) -0.0008(13)
    O4 0.096(2) 0.0453(18) 0.0579(18) 0.0127(16) -0.0199(16) -0.0092(14)
    O5 0.0471(16) 0.0495(17) 0.0723(19) -0.0052(13) -0.0187(14) -0.0049(14)
    O6 0.0647(19) 0.0398(17) 0.096(2) 0.0045(14) -0.0164(17) -0.0127(16)
    O7 0.0518(17) 0.0510(18) 0.077(2) 0.0153(14) -0.0098(15) -0.0072(15)
    O8 0.0370(15) 0.069(2) 0.071(2) 0.0022(13) -0.0108(13) 0.0172(15)
    N1 0.0490(18) 0.0434(19) 0.0429(18) 0.0051(14) -0.0080(14) -0.0005(14)
    N2 0.063(2) 0.064(2) 0.0355(17) 0.0098(17) -0.0058(15) -0.0041(16)
    N3 0.0387(17) 0.0403(18) 0.0517(19) 0.0014(14) -0.0099(14) 0.0012(14)
    N4 0.0384(17) 0.050(2) 0.055(2) -0.0057(14) -0.0133(14) 0.0032(15)
    C1 0.038(2) 0.049(2) 0.044(2) 0.0000(16) -0.0035(16) 0.0043(18)
    C2 0.0334(18) 0.044(2) 0.041(2) 0.0010(15) -0.0074(15) -0.0007(16)
    C3 0.076(3) 0.053(3) 0.050(3) 0.009(2) -0.014(2) -0.006(2)
    C4 0.047(2) 0.050(2) 0.045(2) 0.0074(17) -0.0120(17) -0.0020(18)
    C5 0.043(2) 0.061(3) 0.047(2) 0.0004(18) -0.0083(18) 0.014(2)
    C6A 0.109(9) 0.068(5) 0.078(5) 0.011(6) -0.009(6) -0.021(4)
    C7A 0.133(8) 0.069(5) 0.115(7) 0.011(5) -0.004(5) -0.017(5)
    C8A 0.174(10) 0.067(5) 0.136(8) 0.020(5) 0.006(7) -0.012(5)
    C6B 0.109(9) 0.068(5) 0.078(5) 0.011(6) -0.009(6) -0.021(4)
    C7B 0.133(8) 0.069(5) 0.115(7) 0.011(5) -0.004(5) -0.017(5)
    C8B 0.174(10) 0.067(5) 0.136(8) 0.020(5) 0.006(7) -0.012(5)
    C9 0.0391(19) 0.039(2) 0.0383(19) 0.0003(15) -0.0029(15) 0.0024(15)
    C10 0.039(2) 0.044(2) 0.0378(19) -0.0004(16) 0.0002(15) 0.0032(16)
    C11 0.048(2) 0.043(2) 0.061(3) -0.0025(18) -0.0127(19) 0.0029(19)
    C12 0.048(2) 0.046(2) 0.047(2) 0.0007(18) -0.0077(17) -0.0012(17)
    C13 0.041(2) 0.056(3) 0.040(2) 0.0088(18) 0.0033(16) 0.0075(18)
    C14A 0.061(7) 0.036(3) 0.087(9) -0.006(3) -0.022(7) 0.007(4)
    C15A 0.062(5) 0.058(5) 0.121(8) -0.003(4) -0.028(5) 0.023(5)
    C16A 0.101(7) 0.059(5) 0.157(10) -0.007(5) -0.023(6) 0.023(6)
    C14B 0.061(7) 0.036(3) 0.087(9) -0.006(3) -0.022(7) 0.007(4)
    C15B 0.062(5) 0.058(5) 0.121(8) -0.003(4) -0.028(5) 0.023(5)
    C16B 0.101(7) 0.059(5) 0.157(10) -0.007(5) -0.023(6) 0.023(6)
    O1W 0.085(3) 0.121(3) 0.059(2) 0.052(2) 0.0107(18) 0.035(2)
    O2W 0.0499(19) 0.100(3) 0.110(3) -0.0224(18) -0.0251(18) 0.057(2)
    O3W 0.065(4) 0.075(4) 0.048(3) 0.008(3) -0.007(3) -0.013(3)
    O4W 0.156(4) 0.142(4) 0.072(2) 0.058(3) -0.030(3) -0.048(3)
    O5W 0.0623(19) 0.069(2) 0.084(2) -0.0175(16) 0.0083(16) -0.0255(17)
    O6W 0.101(3) 0.098(3) 0.131(4) -0.001(2) -0.064(3) -0.025(3)
_geom_special_details
;
All e.s.d.'s (except the e.s.d. in the dihedral angle between two l.s. planes)
are estimated using the full covariance matrix. The cell e.s.d.'s are taken
into account individually in the estimation of e.s.d.'s in distances, angles
and torsion angles; correlations between e.s.d.'s in cell parameters are only
used when they are defined by crystal symmetry. An approximate (isotropic)
treatment of cell e.s.d.'s is used for estimating e.s.d.'s involving l.s.
planes.
;
loop_
    _geom_bond_atom_site_label_1
    _geom_bond_atom_site_label_2
    _geom_bond_site_symmetry_2
    _geom_bond_distance
    _geom_bond_publ_flag
    Cd1 O1W . 2.238(3) ?
    Cd1 O2W . 2.281(3) ?
    Cd1 N1 . 2.290(3) ?
    Cd1 N3 . 2.300(3) ?
    Cd1 O3 . 2.341(3) ?
    Cd1 O5 . 2.362(3) ?
    O1 C5 . 1.291(5) ?
    O1 H1 . 0.82(3) ?
    O2 C5 . 1.209(5) ?
    O3 C4 . 1.243(5) ?
    O4 C4 . 1.257(5) ?
    O5 C12 . 1.243(5) ?
    O6 C12 . 1.280(5) ?
    O7 C13 . 1.275(5) ?
    O7 H7 . 0.82(4) ?
    O8 C13 . 1.229(5) ?
    N1 C3 . 1.327(5) ?
    N1 C2 . 1.363(5) ?
    N2 C3 . 1.341(5) ?
    N2 C1 . 1.364(5) ?
    N2 H2 . 0.8600 ?
    N3 C11 . 1.320(5) ?
    N3 C9 . 1.371(5) ?
    N4 C11 . 1.346(5) ?
    N4 C10 . 1.368(5) ?
    N4 H4 . 0.8600 ?
    C1 C2 . 1.377(5) ?
    C1 C5 . 1.478(6) ?
    C2 C4 . 1.495(5) ?
    C3 C6A . 1.506(11) ?
    C3 C6B . 1.51(4) ?
    C6A C7A . 1.492(12) ?
    C6A H6A . 0.9700 ?
    C6A H6B . 0.9700 ?
    C7A C8A . 1.518(10) ?
    C7A H7A . 0.9700 ?
    C7A H7B . 0.9700 ?
    C8A H8A . 0.9600 ?
    C8A H8B . 0.9600 ?
    C8A H8C . 0.9600 ?
    C6B C7B . 1.498(15) ?
    C6B H6C . 0.9700 ?
    C6B H6D . 0.9700 ?
    C7B C8B . 1.512(14) ?
    C7B H7C . 0.9700 ?
    C7B H7D . 0.9700 ?
    C8B H8D . 0.9600 ?
    C8B H8E . 0.9600 ?
    C8B H8F . 0.9600 ?
    C9 C10 . 1.370(5) ?
    C9 C12 . 1.476(5) ?
    C10 C13 . 1.487(5) ?
    C11 C14A . 1.502(7) ?
    C11 C14B . 1.507(9) ?
    C14A C15A . 1.534(12) ?
    C14A H14A . 0.9700 ?
    C14A H14B . 0.9700 ?
    C15A C16A . 1.495(10) ?
    C15A H15A . 0.9700 ?
    C15A H15B . 0.9700 ?
    C16A H16A . 0.9600 ?
    C16A H16B . 0.9600 ?
    C16A H16C . 0.9600 ?
    C14B C15B . 1.532(14) ?
    C14B H14C . 0.9700 ?
    C14B H14D . 0.9700 ?
    C15B C16B . 1.486(13) ?
    C15B H15C . 0.9700 ?
    C15B H15D . 0.9700 ?
    C16B H16D . 0.9600 ?
    C16B H16E . 0.9600 ?
    C16B H16F . 0.9600 ?
    O1W H1W . 0.8499 ?
    O1W H2W . 0.8500 ?
    O2W H3W . 0.8405 ?
    O2W H4W . 0.8547 ?
    O3W H5W . 0.8500 ?
    O3W H6W . 0.8501 ?
    O4W H7W . 0.8503 ?
    O4W H8W . 0.8498 ?
    O5W H9W . 0.8741 ?
    O5W H10W . 0.8500 ?
    O6W H11W . 0.8452 ?
    O6W H12W . 0.8490 ?
loop_
    _geom_angle_atom_site_label_1
    _geom_angle_atom_site_label_2
    _geom_angle_atom_site_label_3
    _geom_angle_site_symmetry_1
    _geom_angle_site_symmetry_3
    _geom_angle
    _geom_angle_publ_flag
    O1W Cd1 O2W . . 88.94(14) ?
    O1W Cd1 N1 . . 162.70(12) ?
    O2W Cd1 N1 . . 85.50(12) ?
    O1W Cd1 N3 . . 89.03(13) ?
    O2W Cd1 N3 . . 165.95(12) ?
    N1 Cd1 N3 . . 100.21(11) ?
    O1W Cd1 O3 . . 91.83(12) ?
    O2W Cd1 O3 . . 96.11(12) ?
    N1 Cd1 O3 . . 72.55(10) ?
    N3 Cd1 O3 . . 97.85(10) ?
    O1W Cd1 O5 . . 90.99(12) ?
    O2W Cd1 O5 . . 94.05(12) ?
    N1 Cd1 O5 . . 105.72(10) ?
    N3 Cd1 O5 . . 72.08(10) ?
    O3 Cd1 O5 . . 169.50(10) ?
    C5 O1 H1 . . 107(6) ?
    C4 O3 Cd1 . . 117.3(2) ?
    C12 O5 Cd1 . . 115.9(2) ?
    C13 O7 H7 . . 118(6) ?
    C3 N1 C2 . . 106.7(3) ?
    C3 N1 Cd1 . . 140.1(3) ?
    C2 N1 Cd1 . . 113.2(2) ?
    C3 N2 C1 . . 108.9(3) ?
    C3 N2 H2 . . 125.6 ?
    C1 N2 H2 . . 125.6 ?
    C11 N3 C9 . . 105.6(3) ?
    C11 N3 Cd1 . . 140.3(3) ?
    C9 N3 Cd1 . . 113.7(2) ?
    C11 N4 C10 . . 108.1(3) ?
    C11 N4 H4 . . 125.9 ?
    C10 N4 H4 . . 125.9 ?
    N2 C1 C2 . . 105.1(3) ?
    N2 C1 C5 . . 121.4(4) ?
    C2 C1 C5 . . 133.4(4) ?
    N1 C2 C1 . . 109.3(3) ?
    N1 C2 C4 . . 119.8(3) ?
    C1 C2 C4 . . 130.8(4) ?
    N1 C3 N2 . . 110.0(4) ?
    N1 C3 C6A . . 123.2(6) ?
    N2 C3 C6A . . 126.4(6) ?
    N1 C3 C6B . . 129(2) ?
    N2 C3 C6B . . 117.6(18) ?
    O3 C4 O4 . . 125.2(4) ?
    O3 C4 C2 . . 117.2(4) ?
    O4 C4 C2 . . 117.6(3) ?
    O2 C5 O1 . . 122.4(4) ?
    O2 C5 C1 . . 119.9(4) ?
    O1 C5 C1 . . 117.6(4) ?
    C7A C6A C3 . . 112.3(8) ?
    C7A C6A H6A . . 109.2 ?
    C3 C6A H6A . . 109.2 ?
    C7A C6A H6B . . 109.2 ?
    C3 C6A H6B . . 109.2 ?
    H6A C6A H6B . . 107.9 ?
    C6A C7A C8A . . 109.4(8) ?
    C6A C7A H7A . . 109.8 ?
    C8A C7A H7A . . 109.8 ?
    C6A C7A H7B . . 109.8 ?
    C8A C7A H7B . . 109.8 ?
    H7A C7A H7B . . 108.2 ?
    C7B C6B C3 . . 104(3) ?
    C7B C6B H6C . . 111.0 ?
    C3 C6B H6C . . 111.0 ?
    C7B C6B H6D . . 111.0 ?
    C3 C6B H6D . . 111.0 ?
    H6C C6B H6D . . 109.0 ?
    C6B C7B C8B . . 107(3) ?
    C6B C7B H7C . . 110.3 ?
    C8B C7B H7C . . 110.3 ?
    C6B C7B H7D . . 110.3 ?
    C8B C7B H7D . . 110.3 ?
    H7C C7B H7D . . 108.5 ?
    C7B C8B H8D . . 109.5 ?
    C7B C8B H8E . . 109.5 ?
    H8D C8B H8E . . 109.5 ?
    C7B C8B H8F . . 109.5 ?
    H8D C8B H8F . . 109.5 ?
    H8E C8B H8F . . 109.5 ?
    C10 C9 N3 . . 110.1(3) ?
    C10 C9 C12 . . 131.2(3) ?
    N3 C9 C12 . . 118.6(3) ?
    N4 C10 C9 . . 105.1(3) ?
    N4 C10 C13 . . 122.2(3) ?
    C9 C10 C13 . . 132.6(4) ?
    N3 C11 N4 . . 111.0(3) ?
    N3 C11 C14A . . 125.1(8) ?
    N4 C11 C14A . . 122.8(8) ?
    N3 C11 C14B . . 123.8(15) ?
    N4 C11 C14B . . 123.8(16) ?
    O5 C12 O6 . . 122.5(4) ?
    O5 C12 C9 . . 119.3(3) ?
    O6 C12 C9 . . 118.2(4) ?
    O8 C13 O7 . . 125.1(4) ?
    O8 C13 C10 . . 118.7(4) ?
    O7 C13 C10 . . 116.2(4) ?
    C11 C14A C15A . . 110.9(6) ?
    C11 C14A H14A . . 109.5 ?
    C15A C14A H14A . . 109.5 ?
    C11 C14A H14B . . 109.5 ?
    C15A C14A H14B . . 109.5 ?
    H14A C14A H14B . . 108.0 ?
    C16A C15A C14A . . 110.3(8) ?
    C16A C15A H15A . . 109.6 ?
    C14A C15A H15A . . 109.6 ?
    C16A C15A H15B . . 109.6 ?
    C14A C15A H15B . . 109.6 ?
    H15A C15A H15B . . 108.1 ?
    C11 C14B C15B . . 108.1(13) ?
    C11 C14B H14C . . 110.1 ?
    C15B C14B H14C . . 110.1 ?
    C11 C14B H14D . . 110.1 ?
    C15B C14B H14D . . 110.1 ?
    H14C C14B H14D . . 108.4 ?
    C16B C15B C14B . . 113.8(19) ?
    C16B C15B H15C . . 108.8 ?
    C14B C15B H15C . . 108.8 ?
    C16B C15B H15D . . 108.8 ?
    C14B C15B H15D . . 108.8 ?
    H15C C15B H15D . . 107.7 ?
    C15B C16B H16D . . 109.5 ?
    C15B C16B H16E . . 109.5 ?
    H16D C16B H16E . . 109.5 ?
    C15B C16B H16F . . 109.5 ?
    H16D C16B H16F . . 109.5 ?
    H16E C16B H16F . . 109.5 ?
    Cd1 O1W H1W . . 112.0 ?
    Cd1 O1W H2W . . 119.5 ?
    H1W O1W H2W . . 118.7 ?
    Cd1 O2W H3W . . 127.7 ?
    Cd1 O2W H4W . . 116.0 ?
    H3W O2W H4W . . 110.5 ?
    H5W O3W H6W . . 92.8 ?
    H7W O4W H8W . . 136.0 ?
    H9W O5W H10W . . 107.5 ?
    H11W O6W H12W . . 100.2 ?
loop_
    _geom_hbond_atom_site_label_D
    _geom_hbond_atom_site_label_H
    _geom_hbond_atom_site_label_A
    _geom_hbond_site_symmetry_A
    _geom_hbond_distance_DH
    _geom_hbond_distance_HA
    _geom_hbond_distance_DA
    _geom_hbond_angle_DHA
    N2 H2 O4W . 0.86 1.89 2.747(5) 172
    N4 H4 O6W . 0.86 1.90 2.729(5) 161
    O1 H1 O4 . 0.82(3) 1.67(3) 2.490(5) 172(7)
    O7 H7 O6 . 0.82(4) 1.63(4) 2.440(5) 171(8)
    O1W H1W O5W 1_654 0.85 2.27 2.654(5) 108
    O1W H2W O8 2_665 0.85 1.90 2.737(5) 168
    O2W H3W O8 1_655 0.84 2.08 2.852(5) 152
    O2W H4W O2 2_756 0.86 1.99 2.818(5) 163
    O3W H5W O3 2_756 0.85 2.19 2.794(7) 128
    O3W H6W O3 1_556 0.85 1.96 2.770(6) 160
    O4W H7W O3W . 0.85 1.78 2.620(8) 169
    O4W H8W O7 2_666 0.85 2.05 2.904(6) 180
    O5W H9W O5 2_666 0.87 2.01 2.841(5) 159
    O5W H10W O4 2_656 0.85 1.95 2.778(5) 163
    O6W H11W O3W 2_656 0.85 1.87 2.679(8) 160
    O6W H12W O5W 1_554 0.85 2.22 2.850(5) 130
data_global
_journal_date_recd_electronic     2010-07-13
_journal_date_accepted     2010-08-05
_journal_name_full     'Acta Crystallographica, Section E'
_journal_year     2010
_journal_volume     66
_journal_issue      9
_journal_page_first     m1175
_journal_page_last     m1176
_journal_paper_category     QM
_journal_coeditor_code     XU5001
_publ_contact_author_name     'Wen-Dong Song'
_publ_contact_author_address
;
College of Science, Guangdong Ocean University,
Zhan Jiang 524088
People's Republic of China.
;
_publ_contact_author_email     songwd60@163.com
_publ_contact_author_fax     '86 0759 2383636'
_publ_contact_author_phone     '86 0759 2383559'
_publ_section_title
;\
Diaquabis(5-carboxy-2-propyl-1<i>H</i>-imidazole-4-carboxylato-\
\k^2^<i>N</i>^3^,<i>O</i>^4^)cadmium(II) 3.5-hydrate
;
loop_
    _publ_author_name
    _publ_author_address
    'Shi-Jie Li'
;
College of Food Science and Technology,
Guangdong Ocean University
Zhanjiang 524088
People's Republic of China
;
    'Jing-Jing Dong'
;
College of Food Science and Technology,
Guangdong Ocean University
Zhanjiang 524088
People's Republic of China
;
    'Wen-Dong Song'
;
College of Science,
Guangdong Ocean University
Zhanjiang 524088
People's Republic of China
;
    'Jian-Bin Yan'
;
College of Food Science and Technology,
Guangdong Ocean University
Zhanjiang 524088
People's Republic of China
;
    'Shi-Hong Li'
;
College of Medical Laboratory,
Hebei North University
Zhangjiakou 075000
People's Republic of China
;
