# Supplementary material for: Diaqua­bis­(5-carb­oxy-2-propyl-1H-imidazole-4-carboxyl­ato-κ2 N 3,O 4)cadmium(II) 3.5-hydrate
Source: Acta Crystallogr Sect E Struct Rep Online. 2010 Aug 28;66(Pt 9):m1175–6. doi: 10.1107/S1600536810031466 (PMC3007830; doi:10.1107/S1600536810031466)
Supplement: Supplementary file 2 [file e-66-m1175-Isup2.hkl]

#
# h,k,l, Fc-squared, Fo-squared, sigma(Fo-squared) and status flag
#
data_I
_shelx_title ' 1 in P-1'
_shelx_refln_list_code          4
_shelx_F_calc_maximum      191.05
_exptl_crystal_F_000       618.00
_reflns_d_resolution_high  0.8346
 
loop_
 _symmetry_equiv_pos_as_xyz
 'x, y, z'
 '-x, -y, -z'
 
_cell_length_a    10.6228
_cell_length_b    10.7000
_cell_length_c    11.3694
_cell_angle_alpha  83.690
_cell_angle_beta   81.701
_cell_angle_gamma  87.441
 
_shelx_F_squared_multiplier     1.000
 
loop_
 _refln_index_h
 _refln_index_k
 _refln_index_l
 _refln_F_squared_calc
 _refln_F_squared_meas
 _refln_F_squared_sigma
 _refln_observed_status
   1   0   0     2840.26     2957.01    122.64 o
   2   0   0     3849.15     3791.60     97.60 o
   3   0   0    29932.02    26692.79    673.62 o
   4   0   0    11831.01    11020.88    280.75 o
   5   0   0      514.07      580.51     19.40 o
   6   0   0     1509.58     1553.09     45.21 o
   7   0   0     1529.39     1461.27    115.29 o
   8   0   0       32.64       37.76      9.94 o
   9   0   0      528.29      620.20     41.05 o
  10   0   0     1013.23      910.70     56.29 o
  11   0   0       32.97       41.24     13.99 o
  12   0   0      181.57      177.67     25.62 o
 -12   1   0        9.13        1.25     10.60 o
 -11   1   0      206.46      311.35     31.86 o
 -10   1   0      923.63     1004.90     61.27 o
  -9   1   0       35.41       24.27      9.91 o
  -8   1   0      878.82      994.99     56.38 o
  -7   1   0      741.98      798.06     45.81 o
  -6   1   0       15.27       26.65      7.62 o
  -5   1   0     1718.67     1576.97     75.45 o
  -4   1   0     5565.60     5828.59    251.12 o
  -3   1   0     4360.43     4486.28    193.23 o
  -1   1   0     1652.19     1417.23     61.71 o
   0   1   0      107.95      143.68      8.56 o
   1   1   0    22678.41    18433.85    854.79 o
   2   1   0     7801.73     7127.24    256.52 o
   3   1   0     9293.00     9394.37    239.26 o
   4   1   0     6385.05     6626.58    170.67 o
   5   1   0    10116.20    10501.02    268.86 o
   6   1   0      357.68      425.59     16.20 o
   7   1   0     1830.08     1921.94     91.36 o
   8   1   0      636.62      638.54     36.49 o
   9   1   0       80.30       65.04     10.05 o
  10   1   0      124.62       92.76     17.15 o
  11   1   0      292.58      346.76     31.14 o
  12   1   0       93.13      115.27     22.36 o
 -12   2   0      107.11      124.68     22.83 o
 -11   2   0      132.97       92.98     19.03 o
 -10   2   0        0.33       -6.87      6.96 o
  -9   2   0      945.90      973.17     58.20 o
  -8   2   0      995.39      940.33     55.03 o
  -7   2   0      986.75     1038.27     57.23 o
  -6   2   0     2278.66     1945.77     93.48 o
  -5   2   0     5624.09     5433.07    237.04 o
  -4   2   0     1423.79     1397.57     66.51 o
  -3   2   0     6446.67     5857.16    250.96 o
  -2   2   0     3512.35     2883.69    124.87 o
  -1   2   0      424.39      432.14     16.07 o
   0   2   0     1325.22     1336.51     57.54 o
   1   2   0    11676.26    11501.37    359.04 o
   2   2   0      742.17      731.07     20.67 o
   3   2   0     3319.69     3338.59    103.49 o
   4   2   0     2663.48     2324.47     62.57 o
   5   2   0      630.35      638.81     20.93 o
   6   2   0      580.37      642.24     21.83 o
   7   2   0      620.76      584.21     26.80 o
   8   2   0        0.50        6.56      3.55 o
   9   2   0      198.90      207.45     16.24 o
  10   2   0      233.22      229.96     18.16 o
  11   2   0       16.33       10.06      7.43 o
  12   2   0        0.14        0.31      9.63 o
 -12   3   0        3.33        1.76     10.94 o
 -11   3   0      208.65      205.71     26.97 o
 -10   3   0      352.05      359.65     31.95 o
  -9   3   0       98.67      106.12     18.06 o
  -8   3   0      288.57      265.48     24.18 o
  -7   3   0     2375.23     2465.59    117.78 o
  -6   3   0      519.16      484.70     31.42 o
  -5   3   0      659.14      690.29     38.76 o
  -4   3   0     8014.21     8290.67    354.53 o
  -3   3   0     2439.33     2319.68    103.61 o
  -2   3   0     8301.44     8631.39    633.20 o
  -1   3   0     3605.99     3691.05    117.73 o
   0   3   0     2045.82     2056.56     67.97 o
   1   3   0      177.42      169.78      7.58 o
   2   3   0      428.30      591.68     21.56 o
   3   3   0      455.47      394.91     13.06 o
   4   3   0      551.63      559.33     28.53 o
   5   3   0     1371.83     1479.54     42.31 o
   6   3   0      848.89      833.35     26.89 o
   7   3   0       10.85       12.02      4.07 o
   8   3   0      797.04      796.00     33.22 o
   9   3   0     1088.51     1116.28     46.20 o
  10   3   0       79.19       90.59     14.79 o
  11   3   0       73.34       65.22     11.29 o
  12   3   0       99.44      111.09     15.48 o
 -11   4   0      242.51      232.49     29.29 o
 -10   4   0        4.11       -0.69      7.75 o
  -9   4   0      475.69      438.14     34.56 o
  -8   4   0      300.09      317.56     27.03 o
  -7   4   0       17.60       36.25     10.16 o
  -6   4   0     1956.51     1872.36     91.19 o
  -5   4   0     1601.18     1896.63     90.09 o
  -4   4   0      391.45      396.21     24.90 o
  -3   4   0     1013.47     1113.11     55.16 o
  -2   4   0     5435.10     5674.89    272.31 o
  -1   4   0     2552.47     2739.68     89.18 o
   0   4   0      156.94      115.10     13.80 o
   1   4   0     5923.62     6112.17    192.81 o
   2   4   0     1018.90      929.70     32.37 o
   3   4   0      317.33      322.06     14.17 o
   4   4   0      884.26      939.55     28.00 o
   5   4   0     3031.72     3111.12     83.71 o
   6   4   0        2.77        4.40      3.34 o
   7   4   0      120.24      116.28      8.43 o
   8   4   0      657.55      632.67     29.33 o
   9   4   0      132.11      135.29     23.00 o
  10   4   0      554.03      561.63     29.44 o
  11   4   0       89.27       91.13     21.14 o
  12   4   0        0.75       20.82     14.02 o
 -11   5   0       18.22        9.22     10.72 o
 -10   5   0      580.35      632.65     46.63 o
  -9   5   0      146.25      125.46     20.16 o
  -8   5   0      351.60      382.76     30.98 o
  -7   5   0     1057.18     1196.06     65.16 o
  -6   5   0      467.06      493.23     32.61 o
  -5   5   0       36.23       43.02      7.32 o
  -4   5   0     2312.43     2275.62     77.96 o
  -3   5   0      792.91      749.26     29.69 o
  -2   5   0      274.18      243.61     12.56 o
  -1   5   0     3904.15     4254.69    137.09 o
   0   5   0     4949.59     4927.99    156.84 o
   1   5   0      663.13      669.59     24.70 o
   2   5   0     3263.87     3269.13    105.83 o
   3   5   0     3875.05     3916.97    126.61 o
   4   5   0      328.32      356.20     13.36 o
   5   5   0      318.70      325.81     13.14 o
   6   5   0     1161.62     1222.12     37.03 o
   7   5   0       37.67       35.67     16.12 o
   8   5   0      110.96      113.34     11.72 o
   9   5   0      360.14      374.38     34.84 o
  10   5   0      305.45      290.97     32.33 o
  11   5   0       23.71       23.55     13.77 o
 -10   6   0       47.91       25.27     12.23 o
  -9   6   0        8.66       10.94      8.50 o
  -8   6   0     1059.90      998.79     59.08 o
  -7   6   0        7.92       14.37      5.97 o
  -6   6   0       12.74       22.78      8.40 o
  -5   6   0     1082.90     1063.24     59.20 o
  -4   6   0       51.91       31.10      5.89 o
  -3   6   0      100.55      135.78     10.26 o
  -2   6   0       80.13       83.02      7.51 o
  -1   6   0      658.53      684.71     33.66 o
   0   6   0       11.40       10.95      3.05 o
   1   6   0       20.59       14.14      3.08 o
   2   6   0     1893.94     1892.67     87.47 o
   3   6   0      215.22      256.80     12.87 o
   4   6   0     1207.07     1183.78     47.13 o
   5   6   0     1079.21     1015.59     40.37 o
   6   6   0       36.34       29.45     10.19 o
   7   6   0      654.21      676.24     48.76 o
   8   6   0      164.72      138.88     21.35 o
   9   6   0       70.47       82.00     18.31 o
  10   6   0       35.01       20.98     12.92 o
  11   6   0       39.35       37.50     16.27 o
 -10   7   0       29.49       21.76     12.45 o
  -9   7   0      246.15      251.31     32.35 o
  -8   7   0      155.87      135.56     18.97 o
  -7   7   0      141.08      157.92     26.48 o
  -6   7   0     1230.45     1297.36     99.42 o
  -5   7   0      345.14      310.26     41.47 o
  -4   7   0       65.88       70.06      8.81 o
  -3   7   0     1978.01     2056.37     72.18 o
  -2   7   0     1085.55     1091.09     84.20 o
  -1   7   0       34.18       23.70     10.41 o
   0   7   0      795.99      816.66     31.32 o
   1   7   0      650.67      647.49     41.24 o
   2   7   0      156.14      182.07     20.35 o
   3   7   0      445.36      410.92     31.80 o
   4   7   0      932.52      951.40     59.33 o
   5   7   0      186.15      186.08     22.67 o
   6   7   0      175.90      190.78     23.99 o
   7   7   0      468.08      459.65     38.76 o
   8   7   0        1.01       -3.51      7.28 o
   9   7   0       78.35       35.75     13.39 o
  10   7   0       94.43       74.48     19.98 o
  -9   8   0        4.30       -1.01      6.95 o
  -8   8   0      168.85      185.26     28.10 o
  -7   8   0      463.85      508.44     27.84 o
  -6   8   0      254.73      237.29     17.63 o
  -5   8   0      865.06      898.16     72.22 o
  -4   8   0      579.08      629.79     35.73 o
  -3   8   0      122.85      127.19     11.13 o
  -2   8   0      555.25      614.14     28.76 o
  -1   8   0     1636.85     1647.90     92.79 o
   0   8   0        6.19       10.85      6.80 o
   1   8   0      255.20      270.31     25.65 o
   2   8   0      668.09      703.05     48.10 o
   3   8   0      278.31      320.76     28.50 o
   4   8   0        0.24        0.72      6.74 o
   5   8   0      623.81      700.76     50.24 o
   6   8   0       90.55       95.42     18.63 o
   7   8   0       16.58       22.14     10.79 o
   8   8   0      488.20      504.49     44.40 o
   9   8   0      163.93      170.15     27.12 o
  10   8   0        0.42        8.09     12.01 o
  -8   9   0      116.54      116.60     15.19 o
  -7   9   0        3.49       -4.84      6.02 o
  -6   9   0      101.06       99.61     27.30 o
  -5   9   0      607.06      561.81     50.25 o
  -4   9   0        1.11       -2.82      6.84 o
  -3   9   0      165.59      181.34     23.36 o
  -2   9   0      373.17      436.44     36.12 o
  -1   9   0      306.18      295.71     28.79 o
   0   9   0      401.26      437.38     36.12 o
   1   9   0      346.67      316.31     29.92 o
   2   9   0       23.97       11.88      8.94 o
   3   9   0       11.41       -0.06      7.75 o
   4   9   0      463.62      552.40     44.03 o
   5   9   0       13.98       24.55     11.88 o
   6   9   0       17.54       14.96     10.41 o
   7   9   0      112.34       64.22     17.00 o
   8   9   0      171.59      138.76     25.12 o
   9   9   0        1.80       11.04     11.95 o
  -7  10   0      206.41      236.10     31.33 o
  -6  10   0      125.99      121.83     23.17 o
  -5  10   0       68.41       33.21     15.08 o
  -4  10   0      435.47      418.72     37.50 o
  -3  10   0      397.09      409.16     36.75 o
  -2  10   0       23.07       19.07     12.14 o
  -1  10   0      123.46      146.54     22.77 o
   0  10   0     1144.68     1078.75     69.96 o
   1  10   0        8.37       14.46     10.57 o
   2  10   0      174.74      163.12     24.18 o
   3  10   0      454.87      462.88     39.82 o
   4  10   0      117.28      136.66     23.58 o
   5  10   0      140.57      151.37     25.34 o
   6  10   0      101.17      109.47     22.70 o
   7  10   0       12.64        0.34      9.41 o
   8  10   0       29.80        5.39     12.79 o
  -6  11   0        0.32        5.86     11.95 o
  -5  11   0      156.02      193.64     28.35 o
  -4  11   0        0.78       -0.66      9.88 o
  -3  11   0       23.38       19.63     12.14 o
  -2  11   0       84.12      140.95     24.18 o
  -1  11   0       28.30       52.27     15.87 o
   0  11   0       43.63       43.09     15.08 o
   1  11   0      255.63      276.64     32.20 o
   2  11   0      132.75      166.92     25.90 o
   3  11   0       31.20       22.83     12.79 o
   4  11   0      271.60      300.72     35.03 o
   5  11   0      181.29      181.06     28.79 o
   6  11   0       14.71       10.47     12.45 o
  -3  12   0      243.66      255.66     33.52 o
  -2  12   0       57.53       51.21     18.38 o
  -1  12   0        5.38        0.75      9.82 o
   0  12   0      136.78      192.26     29.16 o
   1  12   0       68.70       70.09     20.19 o
   2  12   0        8.50        9.00     11.10 o
   3  12   0       25.80       43.34     16.81 o
   4  12   0      109.57      140.74     27.00 o
  -4 -12   1        5.21       -0.85     12.51 o
  -3 -12   1       15.79       22.77     13.33 o
  -2 -12   1       96.67       91.75     21.76 o
  -1 -12   1       87.83      113.11     23.96 o
   0 -12   1       11.32       13.99     12.20 o
   1 -12   1      111.69      132.64     25.87 o
   2 -12   1      129.36      105.52     23.20 o
   3 -12   1        1.73       -9.25      9.91 o
  -6 -11   1      117.46       95.64     23.17 o
  -5 -11   1       26.94       26.75     14.77 o
  -4 -11   1       29.90       29.13     13.73 o
  -3 -11   1      269.53      241.74     31.14 o
  -2 -11   1       84.17       59.36     17.28 o
  -1 -11   1       57.51       93.38     20.63 o
   0 -11   1      136.65      149.30     24.77 o
   1 -11   1       66.75       44.65     15.08 o
   2 -11   1       55.20       47.19     15.77 o
   3 -11   1      212.09      239.89     30.92 o
   4 -11   1       42.93       66.32     18.60 o
   5 -11   1       63.43       53.34     17.47 o
  -7 -10   1      159.94      150.42     26.87 o
  -6 -10   1       17.96       23.49     13.70 o
  -5 -10   1      332.77      303.80     34.05 o
  -4 -10   1      217.67      228.98     29.45 o
  -3 -10   1       48.78       45.97     14.86 o
  -2 -10   1      199.38      185.77     25.87 o
  -1 -10   1     1222.24     1106.09     71.94 o
   0 -10   1        1.00       -0.19      7.53 o
   1 -10   1       61.13       97.02     19.41 o
   2 -10   1      678.84      642.97     49.36 o
   3 -10   1      160.20      162.69     24.52 o
   4 -10   1      168.04      195.61     27.63 o
   5 -10   1      196.74      159.99     25.40 o
   6 -10   1       14.63       -4.45     10.29 o
   7 -10   1       15.62        1.47     12.86 o
  -8  -9   1       89.83      107.93     23.36 o
  -7  -9   1       42.80       46.75     16.34 o
  -6  -9   1      112.97      106.27     20.76 o
  -5  -9   1      462.04      357.17     33.68 o
  -4  -9   1      451.67      434.40     37.76 o
  -3  -9   1      390.71      367.55     33.55 o
  -2  -9   1      470.80      432.15     36.63 o
  -1  -9   1        2.45        7.02      8.09 o
   0  -9   1     2772.09     2914.70    154.66 o
   1  -9   1       37.42       69.40     15.87 o
   2  -9   1       13.02       14.21      9.97 o
   3  -9   1      713.54      660.87     48.76 o
   4  -9   1      882.13      935.98     63.09 o
   5  -9   1       22.22       17.12     11.23 o
   6  -9   1      369.87      381.31     37.22 o
   7  -9   1      408.48      478.14     27.52 o
   8  -9   1       42.17       61.28     12.21 o
  -9  -8   1       11.16       -2.57      9.03 o
  -8  -8   1      249.54      241.99     30.35 o
  -7  -8   1      275.69      188.12     25.84 o
  -6  -8   1      322.36      348.26     32.68 o
  -5  -8   1      401.99      399.31     34.78 o
  -4  -8   1     1057.89     1097.44     68.74 o
  -3  -8   1      200.10      189.18     22.48 o
  -2  -8   1      141.83      145.50     19.88 o
  -1  -8   1      295.82      372.06     31.58 o
   0  -8   1      750.17      794.58     52.46 o
   1  -8   1      554.32      533.40     39.32 o
   2  -8   1      608.93      662.19     46.03 o
   3  -8   1        5.03       11.57      7.90 o
   4  -8   1        3.28        5.03      4.93 o
   5  -8   1      894.11      808.00     35.78 o
   6  -8   1       32.01       35.08      8.23 o
   7  -8   1       19.84       21.11      8.03 o
   8  -8   1      240.21      225.15     19.08 o
   9  -8   1      181.91      193.71     19.16 o
 -10  -7   1       19.48       33.87     16.02 o
  -9  -7   1      309.71      364.29     35.94 o
  -8  -7   1      379.38      366.67     35.34 o
  -7  -7   1        1.00        4.86      7.18 o
  -6  -7   1       84.49      107.68     18.25 o
  -5  -7   1      852.77      841.13     39.42 o
  -4  -7   1        4.43       16.31      8.34 o
  -3  -7   1      762.90      806.09     51.52 o
  -2  -7   1      906.01      876.90     54.75 o
  -1  -7   1        2.45        3.61      5.64 o
   0  -7   1     1051.51     1233.00     71.59 o
   1  -7   1     1843.84     1869.90    139.26 o
   2  -7   1      290.26      298.68     15.49 o
   3  -7   1      651.63      731.55     30.52 o
   4  -7   1      670.90      758.97     52.24 o
   5  -7   1      620.34      647.08     29.75 o
   6  -7   1       58.65       43.57      8.46 o
   7  -7   1      448.85      553.47     72.26 o
   8  -7   1      561.42      626.15     32.15 o
   9  -7   1        3.94        5.90      6.83 o
  10  -7   1      164.23      159.31     17.53 o
 -11  -6   1       13.90       43.18     16.84 o
 -10  -6   1      231.17      247.95     30.70 o
  -9  -6   1      152.96      164.82     24.24 o
  -8  -6   1       11.46        8.75      8.00 o
  -7  -6   1     1109.09     1055.42     66.73 o
  -6  -6   1      555.42      543.50     26.32 o
  -5  -6   1        3.73        1.02      3.81 o
  -4  -6   1     2223.86     2039.31    108.84 o
  -3  -6   1     2445.70     2354.65    122.11 o
  -2  -6   1        9.84       17.22      7.18 o
  -1  -6   1      254.59      228.87     10.50 o
   0  -6   1      849.63      847.22     30.96 o
   1  -6   1       33.26       60.32     12.86 o
   2  -6   1      337.75      342.04     16.28 o
   3  -6   1      652.13      660.54     27.42 o
   4  -6   1      166.26      161.07     11.98 o
   5  -6   1     2607.70     2736.07    113.42 o
   6  -6   1      438.15      425.07     22.56 o
   7  -6   1      204.59      210.07     21.67 o
   8  -6   1      284.78      313.30     27.72 o
   9  -6   1      680.70      834.88     54.00 o
  10  -6   1       31.69       26.65     12.48 o
 -11  -5   1       90.55       84.20     20.98 o
 -10  -5   1       68.30       70.96     18.09 o
  -9  -5   1       67.68       88.43     18.60 o
  -8  -5   1      141.86      169.62     22.20 o
  -7  -5   1      328.73      358.25     20.25 o
  -6  -5   1      113.16      132.86     11.58 o
  -5  -5   1      492.43      544.77     18.99 o
  -4  -5   1      246.13      222.08      9.73 o
  -3  -5   1       61.17       61.48      7.12 o
  -2  -5   1     2230.77     2328.64     76.30 o
  -1  -5   1      275.54      223.79      9.80 o
   0  -5   1        6.14       11.11      3.78 o
   1  -5   1     5790.21     6179.11    340.17 o
   2  -5   1      342.04      270.50     13.32 o
   3  -5   1      260.06      291.37     22.11 o
   4  -5   1      621.29      667.84     34.51 o
   5  -5   1     1749.08     1745.20     84.04 o
   6  -5   1       35.13       25.46      8.31 o
   7  -5   1       93.53      133.80     17.28 o
   8  -5   1      387.96      439.23     33.62 o
   9  -5   1      123.87      146.25     21.01 o
  10  -5   1      231.11      295.71     30.54 o
  11  -5   1      107.19      121.20     22.42 o
 -11  -4   1        1.80        7.46     11.54 o
 -10  -4   1      378.69      471.56     40.83 o
  -9  -4   1      735.38      696.66     32.22 o
  -8  -4   1       26.85       18.49      6.41 o
  -7  -4   1       58.72       64.89      6.83 o
  -6  -4   1     1806.41     1834.82     52.51 o
  -5  -4   1      637.18      639.75     21.39 o
  -4  -4   1      880.13      892.35     27.03 o
  -3  -4   1     2632.26     2634.46     86.02 o
  -2  -4   1     3399.99     3530.13    112.65 o
  -1  -4   1      385.56      349.49     23.89 o
   0  -4   1    11104.77     8597.20   1025.49 o
   1  -4   1     5649.73     5291.86    167.85 o
   2  -4   1       20.59       26.51      4.02 o
   3  -4   1     3491.63     3170.23    103.99 o
   4  -4   1     3836.24     3563.63    157.76 o
   5  -4   1       33.84       45.66      9.13 o
   6  -4   1     2603.76     2430.22    114.74 o
   7  -4   1     1082.29     1084.77     59.86 o
   8  -4   1       69.53       68.08     14.08 o
   9  -4   1      138.46      176.01     22.52 o
  10  -4   1      680.85      557.67     41.99 o
  11  -4   1        5.33       -1.79      9.13 o
 -12  -3   1        1.06        0.09     11.26 o
 -11  -3   1       99.09       90.39     19.16 o
 -10  -3   1      594.14      585.08     67.94 o
  -9  -3   1        2.77        4.24      5.32 o
  -8  -3   1      783.95      816.48     28.38 o
  -7  -3   1      230.86      234.42     12.78 o
  -6  -3   1       12.15       12.37      3.43 o
  -5  -3   1     1208.80     1244.23     56.81 o
  -4  -3   1      700.32      701.65     21.95 o
  -3  -3   1       47.10       54.52      4.04 o
  -2  -3   1      158.51      121.08      8.15 o
  -1  -3   1     1490.58     1187.34     61.49 o
   0  -3   1       58.82       48.32      4.63 o
   1  -3   1     8544.09     8638.12    270.66 o
   2  -3   1    11446.25    11012.47    767.40 o
   3  -3   1      503.94      482.91     26.37 o
   4  -3   1     4739.93     4866.18    211.51 o
   5  -3   1     6682.71     6895.24    298.15 o
   6  -3   1      939.67      965.26     52.09 o
   7  -3   1      430.18      451.65     31.45 o
   8  -3   1      795.96      937.39     55.16 o
   9  -3   1      867.13      924.88     57.04 o
  10  -3   1        3.13        9.91      8.81 o
  11  -3   1      323.25      262.03     29.60 o
  12  -3   1      230.21      242.96     30.61 o
 -12  -2   1       92.85       89.46     19.07 o
 -11  -2   1      111.88      125.09     20.27 o
 -10  -2   1       12.11        5.14      6.33 o
  -9  -2   1      530.24      497.17     27.60 o
  -8  -2   1      857.54      859.10     29.51 o
  -7  -2   1        9.97        8.04      3.39 o
  -6  -2   1     2079.37     2133.22     59.99 o
  -5  -2   1     1696.97     1653.63     46.87 o
  -4  -2   1      337.55      398.41     20.56 o
  -3  -2   1     4426.61     4456.47    119.52 o
  -2  -2   1     1875.02     1723.89     45.81 o
  -1  -2   1       10.36        2.10      2.23 o
   0  -2   1     3765.04     4157.92    196.62 o
   1  -2   1     4775.21     4879.09    153.68 o
   2  -2   1     2358.54     2253.45     98.78 o
   3  -2   1      512.20      553.91     29.29 o
   4  -2   1     2070.03     1888.51     87.24 o
   6  -2   1      194.80      127.38     14.61 o
   7  -2   1     2059.35     2173.43    104.80 o
   8  -2   1       51.83       31.39      9.72 o
   9  -2   1       33.79       29.01     10.76 o
  10  -2   1      727.63      793.52     51.99 o
  11  -2   1      149.48      151.65     23.64 o
  12  -2   1        3.08       15.71     10.85 o
 -12  -1   1        0.13       -2.48     10.16 o
 -11  -1   1      101.41      105.36     19.44 o
 -10  -1   1      525.48      533.89     27.76 o
  -9  -1   1      170.99      163.94     12.00 o
  -8  -1   1        3.65        2.98      3.37 o
  -7  -1   1      878.48      878.38     35.54 o
  -6  -1   1     1595.51     1535.60     58.80 o
  -5  -1   1     1122.97     1161.44     34.32 o
  -4  -1   1      939.67      906.05     35.82 o
  -3  -1   1     1261.82     1227.64     35.18 o
  -2  -1   1      334.94      300.52      9.85 o
  -1  -1   1     1766.94     1779.88    104.89 o
   0  -1   1     1589.67     1553.54     74.48 o
   1  -1   1       84.40       89.18      6.21 o
   2  -1   1      926.24     1070.72     49.11 o
   3  -1   1     1260.98     1448.59     66.82 o
   4  -1   1      172.38      205.30     15.49 o
   5  -1   1     2611.93     2934.52    132.74 o
   6  -1   1     1921.71     1902.90     91.38 o
   7  -1   1      733.42      649.11     39.76 o
   9  -1   1      671.55      701.29     45.19 o
  10  -1   1      186.42      133.15     20.23 o
  11  -1   1      174.27      156.66     23.08 o
  12  -1   1      239.02      259.21     30.82 o
 -12   0   1       63.95       42.62     14.93 o
 -11   0   1      316.55      297.62     30.39 o
 -10   0   1        0.62       -6.84      6.84 o
  -9   0   1       51.54       57.79     13.99 o
  -8   0   1      203.47      238.48     16.35 o
  -7   0   1       49.99       45.90      5.95 o
  -6   0   1        2.95        2.71      2.42 o
  -5   0   1     3379.57     3190.06     85.53 o
  -4   0   1     2844.78     2864.99     76.17 o
  -3   0   1      745.14      770.07     22.51 o
  -2   0   1     1745.21     1657.43     44.73 o
  -1   0   1    14848.61    13744.33   1114.23 o
   1   0   1     1435.53     1582.32     50.62 o
   2   0   1     9981.43     9121.45    354.21 o
   3   0   1     7216.94     8027.74    321.91 o
   4   0   1     3071.39     2842.27     93.45 o
   5   0   1     5056.92     4853.74    157.68 o
   6   0   1     4647.29     4616.52    227.17 o
   7   0   1      194.96      230.80     20.51 o
   8   0   1     1165.55     1280.26     68.24 o
   9   0   1      177.14      201.04     22.23 o
  10   0   1      366.56      345.69     29.79 o
  11   0   1      141.75      124.62     20.26 o
  12   0   1       26.05       49.51     15.77 o
 -12   1   1      158.29      192.98     26.97 o
 -11   1   1       67.73       60.18     16.09 o
 -10   1   1     1113.24     1103.65     65.44 o
  -9   1   1      361.16      359.93     29.70 o
  -8   1   1      166.90      188.90     20.54 o
  -7   1   1     1345.58     1351.38     70.09 o
  -6   1   1     1188.95     1117.04     83.40 o
  -5   1   1      454.06      438.58     43.21 o
  -4   1   1      975.59      945.28     33.84 o
  -3   1   1     1563.92     1688.01     55.00 o
  -2   1   1        2.88        4.30      1.59 o
  -1   1   1      676.95      668.71     31.86 o
   0   1   1    29627.64    21542.40   1148.10 o
   1   1   1     3291.67     3679.59    156.26 o
   2   1   1      601.81      772.13     40.55 o
   3   1   1    36498.48    29859.67   1135.39 o
   4   1   1     8188.28     8388.61    214.62 o
   5   1   1     1869.01     2002.32     64.43 o
   6   1   1     8176.18     7844.46    635.90 o
   7   1   1     2670.74     2860.20     98.41 o
   8   1   1        2.83       36.69     37.07 o
   9   1   1     1915.10     1987.96     74.11 o
  10   1   1     1323.80     1256.42     70.52 o
  11   1   1        3.88       -5.55      7.43 o
  12   1   1      235.47      236.13     28.35 o
 -12   2   1        6.07        4.48     11.41 o
 -11   2   1      160.00      155.35     23.74 o
 -10   2   1      818.64      804.40     52.62 o
  -9   2   1       71.92       57.23     13.99 o
  -8   2   1      667.24      694.74     44.09 o
  -7   2   1      335.74      397.09     28.82 o
  -6   2   1        0.10        1.51      4.36 o
  -5   2   1     3784.82     4074.20    180.53 o
  -4   2   1       49.49       36.06      6.84 o
  -3   2   1       60.71       65.04      7.84 o
  -2   2   1     1714.35     1770.35     78.80 o
  -1   2   1     5409.18     5528.43    259.21 o
   0   2   1       14.23       15.91      2.25 o
   1   2   1     1137.90     1240.33     86.49 o
   2   2   1     3952.70     3802.08    146.85 o
   3   2   1      263.32      248.82     12.72 o
   4   2   1     5799.05     5871.85    151.29 o
   5   2   1     6295.48     5979.68    154.92 o
   6   2   1       57.38       65.82      5.78 o
   7   2   1     1443.98     1423.71     42.61 o
   8   2   1     1867.57     1935.24     71.20 o
   9   2   1       42.17       48.18      9.29 o
  10   2   1      407.57      390.30     51.71 o
  11   2   1      313.17      316.60     22.54 o
  12   2   1       66.34       84.79     18.50 o
 -12   3   1       74.58       60.02     17.94 o
 -11   3   1       95.41       75.79     19.41 o
 -10   3   1        2.83       10.60      8.78 o
  -9   3   1      603.65      621.61     43.21 o
  -8   3   1      540.52      528.85     37.03 o
  -6   3   1     2072.23     1970.82     95.05 o
  -5   3   1     3595.40     3200.12    144.59 o
  -4   3   1     1788.21     1780.86     83.32 o
  -3   3   1     3790.79     3583.32    156.66 o
  -2   3   1      994.64      964.03     34.05 o
  -1   3   1      166.43      187.04      9.00 o
   0   3   1     7408.49     7994.43    251.14 o
   1   3   1     7007.11     6748.36    211.56 o
   2   3   1     1731.77     1898.94     69.61 o
   3   3   1     1206.51     1042.65     38.74 o
   4   3   1    10914.93    11035.45    281.37 o
   5   3   1      252.57      277.00     18.50 o
   6   3   1      601.33      647.36     21.73 o
   7   3   1      181.16      167.60      9.57 o
   8   3   1       26.75       83.97     25.54 o
   9   3   1      564.94      542.97     28.03 o
  10   3   1       94.02      141.14     14.81 o
  11   3   1        1.40       -2.82      8.09 o
  12   3   1       26.41       39.98     10.55 o
 -11   4   1       99.93      135.59     23.55 o
 -10   4   1      450.87      441.80     36.72 o
  -9   4   1       18.92        5.52      8.65 o
  -8   4   1      250.69      199.44     22.64 o
  -7   4   1     1225.35     1099.98     60.87 o
  -6   4   1      859.99      909.23     50.74 o
  -5   4   1      348.15      389.06     26.22 o
  -4   4   1     3834.34     3873.85    171.15 o
  -3   4   1     1901.18     2171.06     73.09 o
  -2   4   1     2756.29     2922.47    115.48 o
  -1   4   1     9257.36     9920.81    311.88 o
   0   4   1     2159.90     2315.55     75.65 o
   1   4   1     4170.34     3835.26    122.69 o
   2   4   1     4526.00     4394.14    140.70 o
   3   4   1      225.21      185.97      9.96 o
   4   4   1        0.79       10.32      2.58 o
   5   4   1     3052.24     3123.05     83.83 o
   6   4   1      820.92      813.49     26.17 o
   7   4   1        3.11        2.12      3.72 o
   8   4   1      338.20      346.49     29.18 o
   9   4   1     1365.86     1414.37     56.30 o
  10   4   1        5.85        3.14      5.70 o
  11   4   1       41.29       63.97     13.89 o
  12   4   1       81.30       87.67     13.93 o
 -11   5   1      124.63       96.58     20.16 o
 -10   5   1       10.50        2.95      8.34 o
  -9   5   1      333.11      350.27     31.36 o
  -8   5   1       95.45      120.82     18.72 o
  -7   5   1       53.69       70.49     13.80 o
  -6   5   1      461.80      539.64     34.96 o
  -5   5   1     2395.76     2516.67    188.26 o
  -4   5   1       36.98       50.80      7.06 o
  -3   5   1     3364.95     3326.26    113.14 o
  -2   5   1     6018.65     6560.48    208.79 o
  -1   5   1     2934.20     3254.62    116.97 o
   0   5   1     7428.51     8396.05    265.38 o
   1   5   1     3137.82     3077.96    140.64 o
   2   5   1      887.37      952.07     34.42 o
   3   5   1      610.43      570.48     22.84 o
   4   5   1     1925.10     1857.94     51.52 o
   5   5   1     1024.20     1077.15     32.43 o
   6   5   1       11.88       13.32      4.79 o
   7   5   1      418.53      463.21     30.84 o
   8   5   1      170.85      161.30     17.36 o
   9   5   1       49.06       36.17      8.31 o
  10   5   1      316.10      285.30     32.86 o
  11   5   1       61.19       87.99     21.01 o
 -10   6   1      265.96      306.24     32.55 o
  -9   6   1      528.32      499.57     39.01 o
  -8   6   1      161.03      151.24     14.83 o
  -7   6   1      622.55      607.06     29.35 o
  -6   6   1      471.89      280.03     23.14 o
  -5   6   1       41.50       40.34      7.29 o
  -4   6   1     1693.59     1664.36     60.03 o
  -3   6   1      149.05      124.15     16.26 o
  -2   6   1      153.55      155.63     16.73 o
  -1   6   1     1282.00     1432.55     50.54 o
   0   6   1     3002.10     2969.63     97.77 o
   1   6   1        0.54        0.29      2.35 o
   2   6   1     4169.23     4302.51    139.20 o
   3   6   1      690.62      675.90     26.91 o
   4   6   1      148.52      134.85     17.07 o
   5   6   1     1348.18     1310.71     48.41 o
   6   6   1      552.97      580.75     31.11 o
   7   6   1        3.36       12.67      8.31 o
   8   6   1      114.14      115.43     19.94 o
   9   6   1      570.79      558.33     45.78 o
  10   6   1       89.71       64.16     17.31 o
  11   6   1        8.26       -9.56      9.56 o
 -10   7   1        4.99        5.36     10.66 o
  -9   7   1       14.00       12.64     10.07 o
  -8   7   1      435.36      405.94     24.48 o
  -7   7   1        9.85       13.36      6.66 o
  -6   7   1       43.11       42.51      8.35 o
  -5   7   1     1375.97     1347.58     59.28 o
  -4   7   1      130.36      154.93     15.98 o
  -3   7   1      568.29      557.29     25.07 o
  -2   7   1     1558.51     1544.53     55.57 o
  -1   7   1      153.23      163.03     10.86 o
   0   7   1       46.63       50.08     12.20 o
   1   7   1      636.84      631.74     33.02 o
   2   7   1     1070.41     1069.98     39.52 o
   3   7   1        1.71        1.13      2.88 o
   4   7   1       76.89      104.36     16.71 o
   5   7   1     1075.06     1169.25     70.87 o
   6   7   1        9.07        6.05      6.99 o
   7   7   1      299.88      313.36     31.11 o
   8   7   1       68.11       48.95     15.55 o
   9   7   1       28.00        9.47     10.76 o
  10   7   1       75.49       53.12     17.50 o
  -9   8   1      130.23      139.92     22.04 o
  -8   8   1       89.68       66.64     15.21 o
  -7   8   1       28.12       35.43      9.28 o
  -6   8   1      608.29      640.81     44.90 o
  -5   8   1      387.87      449.77     31.77 o
  -4   8   1       29.78       40.01      7.77 o
  -3   8   1     1460.95     1471.60     96.65 o
  -2   8   1      234.47      211.29     13.69 o
  -1   8   1       19.53        8.91      4.30 o
   0   8   1      620.55      660.42     42.87 o
   1   8   1      218.26      217.66     23.30 o
   2   8   1        7.02        7.71      7.06 o
   3   8   1      341.95      358.80     30.76 o
   4   8   1      499.65      537.85     40.89 o
   5   8   1        0.03       -5.58      5.58 o
   6   8   1      106.33      122.58     21.04 o
   7   8   1      370.70      364.79     34.90 o
   8   8   1        4.09        1.91      8.31 o
   9   8   1       43.53       29.19     13.83 o
  10   8   1      104.97       79.40     20.48 o
  -8   9   1      135.78      139.98     21.26 o
  -7   9   1      198.94      201.64     19.88 o
  -6   9   1       16.91       16.10      7.06 o
  -5   9   1      181.92      223.53     17.00 o
  -4   9   1      830.90      791.70     34.87 o
  -3   9   1      169.49      125.72     58.89 o
  -2   9   1      723.36      811.52     54.81 o
  -1   9   1      927.30      953.07     61.40 o
   0   9   1      202.74      221.92     25.24 o
   1   9   1      765.23      951.72     61.49 o
   2   9   1      532.91      679.47     48.26 o
   3   9   1      103.90      114.71     19.29 o
   4   9   1        9.83        6.74      7.59 o
   5   9   1      586.35      648.33     49.89 o
   6   9   1       52.92       56.76     15.55 o
   7   9   1        7.60       -1.47      8.84 o
   8   9   1      302.97      285.80     34.65 o
   9   9   1       83.43       68.11     19.76 o
  -7  10   1       22.45       13.47      8.10 o
  -6  10   1      187.27      198.31     18.47 o
  -5  10   1       79.19       79.15     18.22 o
  -4  10   1        8.70        7.59      9.94 o
  -3  10   1      236.41      259.14     29.41 o
  -2  10   1      452.10      462.56     39.20 o
  -1  10   1       77.24       73.16     17.37 o
   0  10   1      140.00      165.16     23.52 o
   1  10   1      535.70      571.22     45.19 o
   2  10   1       20.43       13.26     10.29 o
   3  10   1      112.46      139.51     22.64 o
   4  10   1      111.26      109.53     21.45 o
   5  10   1        0.09        3.36      9.63 o
   6  10   1       25.37       20.70     12.61 o
   7  10   1       54.07       63.53     19.07 o
   8  10   1        5.37        4.61     12.10 o
  -6  11   1       69.54       50.24     17.62 o
  -5  11   1       70.73       66.82     18.12 o
  -4  11   1       49.77       34.05     14.30 o
  -3  11   1       75.23      102.23     21.32 o
  -2  11   1        6.46       14.71     10.22 o
  -1  11   1      236.41      219.22     28.28 o
   0  11   1      118.88      117.97     22.55 o
   1  11   1        4.56       -0.44      9.50 o
   2  11   1      256.01      269.96     31.55 o
   3  11   1      397.32      376.11     36.97 o
   4  11   1        2.43        0.50     10.35 o
   5  11   1      139.64      178.84     28.94 o
   6  11   1      143.16      121.14     25.06 o
  -3  12   1        2.13        0.78     11.41 o
  -2  12   1       60.01       48.86     17.62 o
  -1  12   1       39.56       23.71     13.55 o
   0  12   1        0.13        3.07     10.66 o
   1  12   1       46.55       90.19     21.79 o
   2  12   1       10.33        4.55     10.79 o
   3  12   1       14.07       16.46     13.30 o
   4  12   1       86.14      121.45     25.27 o
  -3 -12   2        8.48        6.84     11.57 o
  -2 -12   2        7.17        4.83     12.14 o
  -1 -12   2       96.42       57.70     17.65 o
   0 -12   2       35.90       37.41     15.71 o
   1 -12   2        9.88       13.86     12.29 o
   2 -12   2      124.50      138.32     27.06 o
   3 -12   2       32.30       12.04     12.42 o
  -5 -11   2      122.36      138.63     26.06 o
  -4 -11   2       46.33       59.77     18.81 o
  -3 -11   2       60.16       65.48     18.31 o
  -2 -11   2      235.87      231.77     30.79 o
  -1 -11   2       59.55       66.92     17.22 o
   0 -11   2       13.22       18.41     10.91 o
   1 -11   2      183.89      182.44     27.63 o
   2 -11   2       81.24       93.42     21.83 o
   3 -11   2       10.46        4.01     10.03 o
   4 -11   2       38.47        6.68     12.26 o
   5 -11   2      131.05      145.09     27.41 o
  -7 -10   2       33.91       53.12     17.97 o
  -6 -10   2      121.92      131.45     24.84 o
  -5 -10   2        5.76        1.03      9.47 o
  -4 -10   2       23.64       29.63     14.02 o
  -3 -10   2      388.90      412.48     37.44 o
  -2 -10   2      308.51      351.62     34.24 o
  -1 -10   2       47.55       28.63     12.64 o
   0 -10   2      428.00      461.28     40.01 o
   1 -10   2      222.37      176.36     25.68 o
   2 -10   2       31.23       27.12     11.88 o
   3 -10   2      394.57      333.71     33.49 o
   4 -10   2       39.15       49.95     15.77 o
   5 -10   2        2.75       19.63     12.23 o
   6 -10   2      112.86      137.79     25.81 o
   7 -10   2      108.22      117.28     25.40 o
  -8  -9   2      143.96      155.98     26.47 o
  -7  -9   2       38.87       25.31     12.98 o
  -6  -9   2       16.47        9.94      9.91 o
  -5  -9   2      274.55      229.54     28.03 o
  -4  -9   2      131.84      148.57     22.67 o
  -3  -9   2        9.96        9.44      8.65 o
  -2  -9   2      142.91      153.47     22.67 o
  -1  -9   2     1486.03     1444.13     86.08 o
   0  -9   2        4.04        7.31      8.28 o
   1  -9   2      215.31      226.03     26.56 o
   2  -9   2     2268.78     2134.58    119.07 o
   3  -9   2      292.80      273.57     30.35 o
   4  -9   2      316.08      360.71     34.78 o
   5  -9   2      765.78      820.74     59.58 o
   6  -9   2      106.46       69.14     18.88 o
   7  -9   2       59.82       83.82     20.29 o
   8  -9   2      250.71      266.86     34.74 o
  -9  -8   2      167.27      197.12     29.01 o
  -8  -8   2      310.09      294.55     33.40 o
  -7  -8   2       18.80       33.11     13.52 o
  -6  -8   2      405.16      402.83     35.91 o
  -5  -8   2      601.19      547.81     28.13 o
  -4  -8   2       24.66       19.29      9.66 o
  -3  -8   2      474.22      465.57     36.94 o
  -2  -8   2      927.68      963.95     61.27 o
  -1  -8   2       39.20       36.88     11.04 o
   0  -8   2      474.03      517.82     39.45 o
   1  -8   2      740.53      646.01     45.44 o
   2  -8   2       25.97       18.06      8.84 o
   3  -8   2      765.01      752.15     51.93 o
   4  -8   2     1151.30     1231.75     76.55 o
   5  -8   2      118.00      131.77     22.23 o
   6  -8   2      835.59      876.93     38.93 o
   7  -8   2      633.57      626.71     32.11 o
   8  -8   2        1.00        2.34      6.83 o
   9  -8   2      312.04      310.26     50.91 o
 -10  -7   2      147.86      185.67     27.69 o
  -9  -7   2        0.05        3.89      9.53 o
  -8  -7   2       66.69       77.23     17.81 o
  -7  -7   2      259.63      303.36     30.26 o
  -6  -7   2      352.17      335.47     32.38 o
  -5  -7   2      947.67      986.42     41.67 o
  -4  -7   2      886.78      830.02     53.81 o
  -3  -7   2     1284.03     1176.81     69.77 o
  -2  -7   2     1011.42     1015.41     61.84 o
  -1  -7   2     2123.32     2240.79    119.07 o
   0  -7   2      509.84      584.30     40.77 o
   1  -7   2      700.42      709.23     46.72 o
   2  -7   2     1258.73     1232.78     72.44 o
   3  -7   2     1117.43     1121.26     43.02 o
   4  -7   2       36.42       47.52      7.29 o
   5  -7   2     1476.35     1652.94     61.96 o
   6  -7   2      297.59      308.75     19.16 o
   7  -7   2        3.25       -0.16      5.61 o
   8  -7   2      740.22      626.46     53.94 o
   9  -7   2      118.88      106.61     14.33 o
  10  -7   2       31.78       21.99      9.51 o
 -10  -6   2        1.87       12.61     11.92 o
  -9  -6   2      363.30      350.87     33.55 o
  -8  -6   2      404.32      380.88     34.37 o
  -7  -6   2       43.90       36.37      8.01 o
  -6  -6   2      328.01      338.34     35.00 o
  -5  -6   2     1724.00     1723.61     64.54 o
  -4  -6   2      184.74      162.09     19.29 o
  -3  -6   2      285.20      283.32     24.30 o
  -2  -6   2     1868.53     1819.43     97.49 o
  -1  -6   2     1941.69     1952.17    103.42 o
   0  -6   2     1930.03     1777.16     94.83 o
   1  -6   2     1849.07     1939.62    101.19 o
   2  -6   2       88.25       88.30      7.54 o
   3  -6   2      250.37      237.50     13.56 o
   4  -6   2     1417.52     1541.36     56.38 o
   5  -6   2       19.62       15.49      5.43 o
   6  -6   2      415.70      368.57     22.86 o
   7  -6   2      383.21      299.56     25.27 o
   8  -6   2      525.78      561.09     39.23 o
   9  -6   2      163.08      142.27     21.20 o
  10  -6   2      254.18      270.68     29.66 o
 -11  -5   2        0.09        0.06     10.72 o
 -10  -5   2      529.35      549.71     44.90 o
  -9  -5   2      114.65      114.27     20.54 o
  -8  -5   2        7.15        6.52      8.22 o
  -7  -5   2      656.89      622.78     30.03 o
  -6  -5   2      470.75      437.88     22.79 o
  -5  -5   2      247.51      224.19     14.43 o
  -4  -5   2     2392.92     2188.32     77.52 o
  -3  -5   2     2783.50     2878.80    144.65 o
  -2  -5   2        0.17       -3.54      3.54 o
  -1  -5   2     2585.31     2426.74    123.33 o
   0  -5   2     7820.84     7928.58    342.99 o
   1  -5   2       12.31       22.76      3.55 o
   2  -5   2     3137.21     3256.21    106.61 o
   3  -5   2     1335.35     1149.65     42.23 o
   4  -5   2      268.65      271.50     14.97 o
   5  -5   2     2615.62     2483.03    115.18 o
   6  -5   2      554.73      575.17     36.44 o
   7  -5   2      124.15      120.89     16.53 o
   8  -5   2      154.78      147.35     19.63 o
   9  -5   2      609.55      611.86     42.99 o
  10  -5   2       46.49       49.89     15.08 o
  11  -5   2       56.60       31.95     13.92 o
 -10  -4   2      170.42      133.93     22.77 o
  -9  -4   2      299.68      245.16     26.94 o
  -8  -4   2      514.26      517.97     26.52 o
  -7  -4   2      293.62      296.76     18.18 o
  -6  -4   2      129.01      115.12      8.06 o
  -5  -4   2     3323.04     3256.29     87.72 o
  -4  -4   2       62.25       64.24      5.00 o
  -3  -4   2       17.33        8.53      5.69 o
  -2  -4   2      436.44      476.71     30.51 o
  -1  -4   2      157.16      129.95     12.89 o
   0  -4   2      484.15      464.35     29.73 o
   1  -4   2     1784.47     1677.20     55.95 o
   2  -4   2     1661.21     1620.95     55.28 o
   3  -4   2        9.06        6.77      3.02 o
   4  -4   2     3104.04     2966.00    132.58 o
   5  -4   2     1369.70     1168.15     59.17 o
   6  -4   2        0.73       11.04      5.80 o
   7  -4   2      625.08      611.17     38.92 o
   8  -4   2      167.88      157.98     19.60 o
   9  -4   2       71.37       62.09     14.64 o
  10  -4   2      219.19      194.77     25.37 o
  11  -4   2       79.79       78.99     17.91 o
 -10  -3   2      226.13      214.15     17.30 o
  -9  -3   2     1136.98     1216.86     40.10 o
  -8  -3   2       17.08       12.40      7.95 o
  -7  -3   2      153.00      147.15      9.65 o
  -6  -3   2     2667.55     2674.52     74.03 o
  -5  -3   2     1481.14     1451.69     41.97 o
  -4  -3   2      891.23      878.59     26.60 o
  -3  -3   2     3990.05     4156.36    108.45 o
  -2  -3   2      891.43      976.07     41.78 o
  -1  -3   2       19.13       45.63      7.21 o
   0  -3   2     5560.73     5911.16    280.34 o
   1  -3   2      155.04      160.54      8.00 o
   2  -3   2       20.74        8.10      6.96 o
   3  -3   2      106.39       90.66      9.34 o
   4  -3   2     3451.70     3358.01    149.08 o
   5  -3   2      262.46      266.58     20.04 o
   6  -3   2     2736.61     2678.11    124.65 o
   7  -3   2     2293.74     2254.93    108.97 o
   8  -3   2       55.92       65.85     13.14 o
   9  -3   2     1348.75     1423.81     77.42 o
  10  -3   2      599.56      575.26     41.93 o
  11  -3   2       26.06       16.21     12.32 o
  12  -3   2       32.98       41.11     16.37 o
 -12  -2   2        3.70       -6.15      9.97 o
 -11  -2   2      121.05      115.96     19.35 o
 -10  -2   2      340.97      380.52     19.02 o
  -9  -2   2        1.89        0.42      4.14 o
  -8  -2   2      298.98      292.67     18.14 o
  -7  -2   2      497.65      462.64     18.29 o
  -6  -2   2        1.21        1.78      2.55 o
  -5  -2   2     2044.55     2288.51     62.84 o
  -4  -2   2     4139.68     4131.26    126.35 o
  -3  -2   2      463.90      486.11     22.54 o
  -2  -2   2     2938.32     3114.07     81.13 o
  -1  -2   2     1329.34     1611.08     79.81 o
   0  -2   2        2.84       -0.50      2.20 o
   1  -2   2     1933.97     1741.78     76.07 o
   2  -2   2     2747.75     2360.70    103.73 o
   3  -2   2       18.12       37.72      6.40 o
   4  -2   2      335.64      327.72     21.51 o
   5  -2   2     5960.89     6347.41    275.83 o
   6  -2   2      746.18      800.95     45.25 o
   7  -2   2      439.49      453.75     31.36 o
   8  -2   2      874.97      966.08     55.97 o
   9  -2   2      968.94      983.04     58.29 o
  10  -2   2      369.00      319.76     29.19 o
  11  -2   2      422.41      469.78     38.63 o
  12  -2   2      136.89      153.06     25.02 o
 -12  -1   2      134.45      140.36     22.99 o
 -11  -1   2      233.46      245.63     20.11 o
 -10  -1   2      144.40      139.60     22.44 o
  -9  -1   2      973.32      907.11     32.28 o
  -8  -1   2     1140.18     1164.40     37.78 o
  -7  -1   2       75.55       68.82      7.08 o
  -6  -1   2     1342.51     1301.06     39.23 o
  -5  -1   2     4296.68     4359.15    114.92 o
  -4  -1   2      897.82      932.76     46.97 o
  -3  -1   2      566.44      499.32     28.11 o
  -2  -1   2      330.54      359.45     32.82 o
  -1  -1   2      885.22      981.61     26.87 o
   0  -1   2     4741.06     4516.44    141.80 o
   1  -1   2      974.45      799.60     36.69 o
   2  -1   2       13.99        8.40      3.32 o
   3  -1   2     1694.00     1772.70     80.78 o
   4  -1   2     1449.07     1565.36     73.85 o
   5  -1   2        9.48        4.17      4.58 o
   6  -1   2       18.65        9.69      5.71 o
   8  -1   2        8.19        2.16      6.05 o
   9  -1   2        2.64        8.31      8.09 o
  10  -1   2     1259.28     1099.38     65.07 o
  11  -1   2       91.84       76.92     16.87 o
  12  -1   2       49.03       87.11     18.88 o
 -12   0   2        4.08        2.79     10.88 o
 -11   0   2       91.81       75.54     17.62 o
 -10   0   2      391.89      424.72     25.06 o
  -9   0   2      234.05      292.13     25.46 o
  -8   0   2      405.90      443.44     23.10 o
  -7   0   2     1155.56     1197.91     37.69 o
  -6   0   2      255.38      231.49     11.10 o
  -5   0   2      962.74      913.23     28.25 o
  -4   0   2     3880.77     4112.63    107.96 o
  -3   0   2      469.84      436.35     14.17 o
  -2   0   2     6092.03     6082.56    155.30 o
  -1   0   2     1652.50     1583.91     55.80 o
   0   0   2     6695.50     6779.51    205.20 o
   1   0   2     2409.91     2454.30    105.83 o
   2   0   2      501.19      446.35     23.08 o
   3   0   2     5600.64     6116.71    261.59 o
   4   0   2       27.67        9.39      7.70 o
   5   0   2     5444.41     4832.25    211.86 o
   6   0   2     1729.97     1845.77     88.90 o
   7   0   2       27.58       19.35      7.21 o
   8   0   2      395.95      471.25     33.27 o
   9   0   2      389.09      418.60     32.27 o
  10   0   2      213.08      230.86     25.53 o
  11   0   2       32.52        8.06      8.59 o
  12   0   2      142.23      165.16     24.27 o
 -12   1   2       55.86       53.62     17.15 o
 -11   1   2      313.04      369.34     33.77 o
 -10   1   2        6.47       10.76     10.10 o
  -9   1   2       29.62       28.79     10.79 o
  -8   1   2      982.95      986.86     61.84 o
  -7   1   2        4.07        8.71      4.54 o
  -6   1   2      743.32      688.08     29.00 o
  -5   1   2      783.29      820.18     31.86 o
  -4   1   2     1206.55     1052.75     54.53 o
  -3   1   2      495.90      518.98     20.31 o
  -2   1   2      392.99      429.56     16.61 o
  -1   1   2     6306.25     6509.15    284.64 o
   0   1   2     2456.30     2668.90    120.87 o
   1   1   2      861.93      988.21     33.05 o
   2   1   2     4622.25     4788.40    239.22 o
   3   1   2     2256.60     2385.88    117.28 o
   4   1   2     1165.16     1273.42     45.38 o
   5   1   2     4158.06     4197.37    155.77 o
   6   1   2       75.76       77.04     11.74 o
   7   1   2      569.26      551.93     31.03 o
   8   1   2      487.44      483.30     25.11 o
   9   1   2      216.33      223.98     17.89 o
  10   1   2      306.41      382.29     32.02 o
  11   1   2      172.21      158.89     22.77 o
  12   1   2      104.55      100.10     19.60 o
 -12   2   2      186.18      189.47     28.47 o
 -11   2   2       24.29       14.05     10.85 o
 -10   2   2      703.84      743.44     50.52 o
  -9   2   2      398.82      404.83     32.77 o
  -8   2   2      495.38      498.94     35.53 o
  -7   2   2      488.23      474.67     32.83 o
  -6   2   2     1889.03     1832.66     66.17 o
  -5   2   2      788.31      874.53     33.83 o
  -4   2   2       57.35       58.16     10.79 o
  -3   2   2     1515.21     1505.68     50.68 o
  -2   2   2      157.74      189.97      8.78 o
  -1   2   2     8360.58     8555.88    217.96 o
   0   2   2     2638.30     2536.71     66.13 o
   1   2   2      364.62      338.55     13.39 o
   2   2   2     3667.37     3813.58    122.15 o
   3   2   2     6236.29     6497.20    206.27 o
   4   2   2     2300.10     2615.14     86.94 o
   5   2   2      568.46      515.01     22.63 o
   6   2   2     4827.88     4576.01    150.75 o
   7   2   2     2400.57     2205.73     78.42 o
   8   2   2      231.33      297.33     18.47 o
   9   2   2     2212.00     2085.80     87.72 o
  10   2   2      753.46      714.97     35.17 o
  11   2   2        9.82       14.44      7.70 o
  12   2   2      290.70      305.74     31.70 o
 -11   3   2      315.49      313.14     32.96 o
 -10   3   2      171.80      195.24     25.78 o
  -9   3   2      130.07      150.11     21.51 o
  -8   3   2      646.55      627.22     41.86 o
  -7   3   2      737.23      675.17     42.21 o
  -6   3   2       15.16       10.66      6.05 o
  -5   3   2     3695.50     3666.83    164.29 o
  -4   3   2     1199.45     1239.21     61.12 o
  -3   3   2      297.28      284.24     13.21 o
  -2   3   2     5046.28     5652.51    179.42 o
  -1   3   2    10797.54    10952.90    343.32 o
   0   3   2      990.53      939.51     32.57 o
   1   3   2     4148.75     4590.33    145.76 o
   2   3   2     2284.48     2141.98     70.66 o
   3   3   2      531.79      536.72     21.45 o
   4   3   2     1688.04     1669.64     45.72 o
   5   3   2     1888.84     1880.20     54.87 o
   6   3   2        1.38        0.99      2.14 o
   7   3   2       55.86       61.60      8.63 o
   8   3   2     1129.04     1155.34     46.76 o
   9   3   2      115.92       86.21     11.81 o
  10   3   2      362.39      395.51     24.25 o
  11   3   2      298.03      299.22     22.58 o
  12   3   2       19.41       12.81      8.98 o
 -11   4   2      102.29      102.92     21.48 o
 -10   4   2       78.71       71.34     16.81 o
  -9   4   2      246.60      227.63     25.65 o
  -8   4   2      155.37      168.33     20.79 o
  -7   4   2       32.34       29.92      9.66 o
  -6   4   2     1374.44     1357.21     70.24 o
  -5   4   2     1433.47     1417.32     70.71 o
  -4   4   2        4.22        3.75      2.98 o
  -3   4   2      959.38      839.22     62.76 o
  -2   4   2     2050.28     2150.19     71.66 o
  -1   4   2       34.07       40.27      4.71 o
   0   4   2     3335.24     3579.78    115.18 o
   1   4   2      727.91      708.25     26.23 o
   2   4   2     1160.30     1172.15     54.36 o
   3   4   2     1576.10     1613.55     55.42 o
   4   4   2     3659.16     3648.07     95.99 o
   5   4   2      287.53      273.03     22.56 o
   6   4   2     1500.31     1393.49     60.38 o
   7   4   2      803.31      783.55     63.45 o
   8   4   2      220.02      197.87     23.19 o
   9   4   2      280.59      323.19     20.67 o
  10   4   2      343.51      342.17     22.59 o
  11   4   2       41.29       44.12     10.34 o
  12   4   2       39.67       29.49     16.48 o
 -11   5   2        3.37        4.01     10.03 o
 -10   5   2      313.30      382.32     36.81 o
  -9   5   2       11.62        1.35      7.93 o
  -8   5   2      204.67      224.81     24.71 o
  -7   5   2      272.32      306.84     25.68 o
  -6   5   2      548.82      530.63     42.47 o
  -5   5   2     1620.72     1651.40     59.66 o
  -4   5   2     2848.60     3149.83    105.34 o
  -3   5   2      101.06       95.36      8.25 o
  -2   5   2      308.15      255.83     13.20 o
  -1   5   2    10458.46    11380.68    357.04 o
   0   5   2     3301.21     3570.89    116.22 o
   1   5   2       78.88       98.14      7.38 o
   2   5   2     6810.05     7057.96    335.61 o
   3   5   2     2966.13     3032.84    100.32 o
   4   5   2        8.09        2.20      2.54 o
   5   5   2     1037.77     1077.66     60.87 o
   6   5   2      967.99      985.57     39.44 o
   7   5   2      112.14      101.34     10.73 o
   8   5   2      288.77      340.45     28.79 o
   9   5   2      443.83      463.08     25.64 o
  10   5   2        0.08       -0.58      5.94 o
  11   5   2       39.35       51.11     11.38 o
 -10   6   2       65.99       70.84     17.81 o
  -9   6   2      238.13      195.36     25.56 o
  -8   6   2      458.25      471.85     36.59 o
  -7   6   2        2.57        0.94      4.89 o
  -6   6   2        2.92        0.41      4.18 o
  -5   6   2      917.10      911.47     37.24 o
  -4   6   2        0.49       -0.38      3.18 o
  -3   6   2      463.14      518.38     34.57 o
  -2   6   2      451.46      456.53     20.40 o
  -1   6   2       97.53      107.92     14.52 o
   0   6   2     2226.64     2535.58     85.00 o
   1   6   2     1051.55     1021.42     37.75 o
   2   6   2      152.06      149.08      9.73 o
   3   6   2     1569.79     1665.92     58.32 o
   4   6   2     2779.34     2877.12     96.78 o
   5   6   2      230.01      243.96     18.25 o
   6   6   2      173.34      212.96     21.29 o
   7   6   2     1042.50     1043.35     42.56 o
   8   6   2      361.74      361.31     21.19 o
   9   6   2       69.15       62.97     17.25 o
  10   6   2      215.95      191.06     27.60 o
  11   6   2       46.88       41.27     16.49 o
 -10   7   2      241.92      237.10     29.63 o
  -9   7   2      253.35      247.63     28.13 o
  -8   7   2      187.34      214.87     25.15 o
  -7   7   2      566.59      629.17     42.33 o
  -6   7   2      868.74      931.47     39.58 o
  -5   7   2      149.06      127.41     12.07 o
  -4   7   2      472.10      444.91     22.00 o
  -3   7   2     1147.94     1170.32     44.60 o
  -2   7   2       49.11       27.01      5.54 o
  -1   7   2      787.41      790.40     70.54 o
   0   7   2      692.30      739.07     36.78 o
   1   7   2      302.63      238.04     27.47 o
   2   7   2     1034.01     1016.18     40.73 o
   3   7   2      995.44      974.88     37.59 o
   4   7   2      634.99      554.22     35.23 o
   5   7   2     1224.29     1360.56     51.32 o
   6   7   2      202.09      193.54     23.83 o
   7   7   2       64.89       34.43     12.86 o
   8   7   2       80.19       63.34     16.34 o
   9   7   2      378.18      342.37     36.47 o
  10   7   2        3.44        5.24     10.29 o
  -9   8   2       93.22       93.57     19.76 o
  -8   8   2       91.96       92.47     17.87 o
  -7   8   2        3.29       -3.07      6.93 o
  -6   8   2       90.17      124.05     13.13 o
  -5   8   2      623.66      623.00     29.56 o
  -4   8   2        3.77        2.60      4.22 o
  -3   8   2      184.17      202.38     14.02 o
  -2   8   2      348.19      383.93     20.11 o
  -1   8   2     1227.43     1396.43     51.81 o
   0   8   2      332.02      382.70     19.15 o
   1   8   2      575.04      657.63     30.68 o
   2   8   2      115.58      108.35      9.42 o
   3   8   2       51.34       38.98     11.35 o
   4   8   2      429.17      493.76     39.13 o
   5   8   2      193.67      210.19     25.34 o
   6   8   2       11.88       13.01      9.63 o
   7   8   2      163.01      173.97     25.40 o
   8   8   2      133.60      143.78     24.24 o
   9   8   2       22.33       38.79     15.08 o
  10   8   2       98.53      108.75     23.89 o
  -8   9   2       19.76       -0.50      8.75 o
  -7   9   2        5.00        5.14      8.40 o
  -6   9   2       49.48       55.87     10.23 o
  -5   9   2      221.42      205.54     18.22 o
  -4   9   2       67.45       53.59      8.86 o
  -3   9   2      287.25      297.81     31.00 o
  -2   9   2        3.13        2.88      4.44 o
  -1   9   2      218.26      194.17     14.02 o
   0   9   2     1162.54     1197.97     72.44 o
   1   9   2       70.32       82.03     16.75 o
   2   9   2       23.72       28.35     10.79 o
   3   9   2       64.85       97.24     18.34 o
   4   9   2      811.66      821.33     57.01 o
   5   9   2       24.06       23.39     11.38 o
   6   9   2       81.28       93.51     19.94 o
   7   9   2      189.68      213.86     29.16 o
   8   9   2        3.61       -3.73      9.13 o
   9   9   2       13.62       15.55     13.17 o
  -7  10   2       53.49       68.24     16.71 o
  -6  10   2        5.69       -4.20      7.65 o
  -5  10   2       70.48       84.74     11.95 o
  -4  10   2      374.71      339.25     31.78 o
  -3  10   2       60.87       59.55     15.08 o
  -2  10   2      303.66      275.73     29.51 o
  -1  10   2      276.18      286.39     30.17 o
   0  10   2      482.66      461.34     38.57 o
   1  10   2      279.87      313.71     31.30 o
   2  10   2      587.75      589.91     45.38 o
   3  10   2       61.12       51.65     14.83 o
   4  10   2        0.58        1.16      9.50 o
   5  10   2      257.33      263.31     31.45 o
   6  10   2       50.99       86.11     20.38 o
   7  10   2       12.77        6.65     10.66 o
   8  10   2       74.64       89.87     22.73 o
  -5  11   2       59.16       29.57     13.30 o
  -4  11   2        0.99        1.60      9.88 o
  -3  11   2      105.45       81.03     17.97 o
  -2  11   2      122.08      116.34     21.70 o
  -1  11   2        0.53        6.33      9.75 o
   0  11   2       89.10       89.65     19.41 o
   1  11   2      148.92      107.31     20.88 o
   2  11   2       15.48       12.32     11.82 o
   3  11   2      147.04      140.23     24.93 o
   4  11   2      150.56      260.37     32.39 o
   5  11   2        8.38        7.21     11.79 o
   6  11   2       54.13       29.95     14.86 o
   7  11   2       94.13       73.10     22.01 o
  -3  12   2       71.11       74.22     20.01 o
  -2  12   2       11.39       48.26     17.31 o
  -1  12   2       68.78       87.30     20.79 o
   0  12   2      109.52      120.63     24.33 o
   1  12   2        3.57        4.70     11.41 o
   2  12   2       66.28       67.39     18.63 o
   3  12   2       62.97      100.16     22.92 o
   4  12   2       10.29        7.02     11.79 o
   5  12   2       98.27       85.76     22.39 o
  -1 -12   3        1.18       -3.26      9.50 o
   0 -12   3       81.47       67.92     19.63 o
   1 -12   3      104.06      110.29     24.46 o
  -5 -11   3       33.90       28.76     15.40 o
  -4 -11   3      241.30      287.58     34.90 o
  -3 -11   3      102.05      100.78     22.14 o
  -2 -11   3       10.46        5.33      9.88 o
  -1 -11   3      258.04      295.68     34.46 o
   0 -11   3       78.13       80.65     19.57 o
   1 -11   3        6.53       13.45     11.54 o
   2 -11   3      159.71      133.55     25.56 o
   3 -11   3       99.24      114.39     23.68 o
   4 -11   3       15.56        7.31     12.17 o
   5 -11   3      177.36      185.61     30.54 o
  -6 -10   3       32.63       52.96     17.78 o
  -5 -10   3      203.25      196.68     28.07 o
  -4 -10   3        4.20       -4.45      8.50 o
  -3 -10   3      107.39       95.36     20.92 o
  -2 -10   3      365.20      363.63     35.12 o
  -1 -10   3      232.68      190.66     26.34 o
   0 -10   3      262.87      215.87     27.94 o
   1 -10   3      191.06      225.59     29.13 o
   2 -10   3      160.04      156.66     24.49 o
   3 -10   3        6.65        1.57      9.34 o
   4 -10   3      106.02      115.49     23.05 o
   5 -10   3       86.62       89.34     21.98 o
   6 -10   3        0.02       -2.76     10.82 o
  -8  -9   3       18.11       -0.31     10.63 o
  -7  -9   3       28.13       37.60     15.30 o
  -6  -9   3       30.78       44.75     16.21 o
  -5  -9   3        5.10        0.21      6.00 o
  -4  -9   3      243.10      258.61     29.54 o
  -3  -9   3       93.16      101.82     19.57 o
  -2  -9   3       81.10       90.15     18.12 o
  -1  -9   3      115.49      144.47     21.89 o
   1  -9   3      111.05      104.83     19.41 o
   2  -9   3      166.96      178.05     24.27 o
   3  -9   3      654.73      646.20     49.64 o
   4  -9   3      465.18      490.50     41.99 o
   5  -9   3       72.89       62.72     17.59 o
   6  -9   3      200.00      269.99     33.55 o
   7  -9   3      158.14      202.13     30.82 o
   8  -9   3       10.28       30.32     14.93 o
  -8  -8   3      406.00      398.28     38.13 o
  -7  -8   3       69.41       55.82     16.15 o
  -6  -8   3       15.30        9.16      7.29 o
  -5  -8   3      375.67      370.95     26.56 o
  -4  -8   3      158.55      149.55     21.01 o
  -3  -8   3       24.66       17.00      8.91 o
  -2  -8   3       72.24       73.44     15.58 o
  -1  -8   3      230.86      219.44     24.65 o
   0  -8   3       66.26       74.51     15.65 o
   1  -8   3      316.57      282.98     27.25 o
   2  -8   3     1066.09      966.86     62.37 o
   3  -8   3       11.97       16.40      9.47 o
   4  -8   3      106.96       73.88     17.25 o
   5  -8   3     1339.61     1459.31     89.56 o
   6  -8   3       26.97       26.18     12.04 o
   7  -8   3      181.65      128.41     23.58 o
   8  -8   3      371.07      366.55     38.29 o
   9  -8   3      119.11      128.77     16.13 o
  -9  -7   3      158.71      167.77     25.62 o
  -8  -7   3      223.19      207.15     27.25 o
  -7  -7   3       17.95        7.18      8.91 o
  -6  -7   3      762.17      766.16     35.82 o
  -5  -7   3      218.68      258.03     29.68 o
  -4  -7   3       39.55       36.44     10.76 o
  -3  -7   3     1809.48     1789.32     99.00 o
  -2  -7   3      602.63      615.28     43.05 o
  -1  -7   3       39.28       36.38     10.57 o
   0  -7   3      496.96      544.41     39.17 o
   1  -7   3     1525.64     1520.55     86.08 o
   2  -7   3      503.38      482.29     36.59 o
   3  -7   3      184.54      166.39     21.57 o
   4  -7   3     1301.62     1354.32     81.22 o
   5  -7   3       44.36       44.95      9.92 o
   6  -7   3      348.06      395.34     22.39 o
   7  -7   3     1060.23      996.49     52.07 o
   8  -7   3        2.58        7.55      7.92 o
   9  -7   3      269.69      268.68     21.08 o
  10  -7   3      240.73      252.20     26.00 o
  -9  -6   3       12.59        5.99      9.50 o
  -8  -6   3       40.85       46.75     14.33 o
  -7  -6   3      352.32      385.80     23.03 o
  -6  -6   3       80.52       96.26     14.16 o
  -5  -6   3      614.01      550.74     27.11 o
  -4  -6   3     1625.37     1546.02     58.57 o
  -3  -6   3     1180.99     1338.80     75.82 o
  -2  -6   3     1093.62     1052.22     61.84 o
   0  -6   3      913.53      900.32     54.28 o
   1  -6   3     1139.43     1154.70     66.82 o
   2  -6   3     1699.19     1700.63     59.31 o
   3  -6   3     1556.59     1582.72     56.78 o
   4  -6   3        3.18        1.46      3.78 o
   5  -6   3     1222.18     1186.76     46.60 o
   6  -6   3      755.41      771.82     45.80 o
   7  -6   3      151.80      167.36     19.50 o
   8  -6   3      976.33      965.01     57.20 o
   9  -6   3      318.03      257.51     27.19 o
  10  -6   3       33.36       31.86     13.14 o
  -9  -5   3      276.17      347.07     33.11 o
  -8  -5   3      295.91      313.63     36.42 o
  -7  -5   3      122.97      121.11     12.83 o
  -6  -5   3      439.80      446.56     23.68 o
  -5  -5   3     1262.48     1274.57     49.96 o
  -4  -5   3      605.80      554.85     38.66 o
  -3  -5   3      230.65      266.79     22.23 o
  -2  -5   3     3140.21     3374.38    167.70 o
  -1  -5   3      701.70      705.18     43.56 o
   0  -5   3     1192.47     1390.51     75.57 o
   1  -5   3     3644.80     3959.98    127.62 o
   2  -5   3      346.18      313.06     14.85 o
   3  -5   3       51.11       56.95      6.57 o
   4  -5   3     1629.08     1536.60     68.30 o
   5  -5   3      184.19      159.80     15.65 o
   6  -5   3      289.61      328.32     24.90 o
   7  -5   3      624.53      605.90     38.92 o
   8  -5   3      347.80      369.93     30.04 o
   9  -5   3       70.60       94.39     18.09 o
  10  -5   3      570.99      621.55     45.59 o
  11  -5   3      184.30      173.47     25.96 o
  -9  -4   3      166.34      176.08     16.06 o
  -8  -4   3       79.85       78.33     10.88 o
  -7  -4   3      526.64      583.75     34.05 o
  -6  -4   3      704.22      690.28     31.23 o
  -5  -4   3     1095.18      947.95     38.62 o
  -4  -4   3     2213.57     2266.13     62.17 o
  -3  -4   3     1861.73     1769.46     48.79 o
  -2  -4   3      112.75      114.90     12.86 o
  -1  -4   3     5383.80     5524.26    264.91 o
   0  -4   3     8179.98     8236.26    390.00 o
   1  -4   3      925.30      956.61     40.11 o
   2  -4   3     5322.07     5792.19    185.16 o
   3  -4   3     5857.69     5637.10    181.45 o
   4  -4   3        0.87        5.96      4.45 o
   5  -4   3     1777.24     1974.12     93.76 o
   6  -4   3     2341.45     2411.12    114.08 o
   7  -4   3       50.25       34.31      9.94 o
   8  -4   3      185.95      174.73     20.51 o
   9  -4   3      484.22      443.94     34.34 o
  10  -4   3      108.00       80.28     17.34 o
  11  -4   3       64.92       58.86     16.81 o
 -10  -3   3      267.23      286.52     29.82 o
  -9  -3   3      253.59      283.61     25.51 o
  -8  -3   3     1120.71     1157.95     37.65 o
  -7  -3   3      556.70      564.90     21.25 o
  -6  -3   3      242.53      248.89     25.46 o
  -5  -3   3     4555.32     4583.68    121.26 o
  -4  -3   3     1456.43     1464.81     41.72 o
  -3  -3   3      124.80      135.68     10.44 o
  -2  -3   3      609.10      609.77     21.85 o
  -1  -3   3      400.58      324.12     21.64 o
   0  -3   3      111.43      119.84      6.23 o
   1  -3   3       19.90       21.08      3.22 o
   2  -3   3     1080.44     1061.13     49.95 o
   3  -3   3        2.02       18.16      5.21 o
   4  -3   3     4193.97     4218.82    185.64 o
   5  -3   3      461.09      520.67     32.17 o
   6  -3   3       96.45      107.31     14.30 o
   7  -3   3     2045.53     2105.76    103.17 o
   8  -3   3      410.91      440.80     32.80 o
   9  -3   3      130.94       84.04     16.09 o
  10  -3   3      332.98      323.71     31.26 o
  11  -3   3      121.87      125.43     21.64 o
  12  -3   3       81.15       96.74     20.85 o
 -11  -2   3        0.32        4.01      9.56 o
 -10  -2   3      186.26      210.31     17.30 o
  -9  -2   3      369.79      438.46     23.84 o
  -8  -2   3       56.03       75.18      8.06 o
  -7  -2   3      313.83      339.73     15.15 o
  -6  -2   3     2386.50     2324.00     93.75 o
  -5  -2   3       14.33       13.77      4.19 o
  -4  -2   3      854.27      853.55     26.19 o
  -3  -2   3     7493.22     7417.60    190.66 o
  -2  -2   3      430.93      413.40     13.42 o
  -1  -2   3     3759.59     3605.44    114.16 o
   0  -2   3    11912.34    11606.88    362.56 o
   1  -2   3     4137.58     4032.31    128.05 o
   2  -2   3      149.57      205.18     13.67 o
   3  -2   3     3464.53     3418.22    150.36 o
   4  -2   3     4394.55     4553.38    199.34 o
   5  -2   3      415.25      416.47     27.12 o
   6  -2   3      664.95      715.62     41.89 o
   7  -2   3     1486.03     1562.86     80.09 o
   8  -2   3       10.54        9.60      6.90 o
   9  -2   3     1291.35     1281.26     71.50 o
  10  -2   3      286.73      294.99     29.51 o
  11  -2   3        3.32        5.08      9.16 o
  12  -2   3       60.54       43.68     15.21 o
 -11  -1   3      398.44      416.24     45.39 o
 -10  -1   3      197.91      214.23     22.37 o
  -9  -1   3       33.34       26.51      7.56 o
  -8  -1   3      485.64      497.85     23.02 o
  -7  -1   3      783.92      853.50     28.83 o
  -6  -1   3      643.58      704.18     23.99 o
  -5  -1   3     1847.41     1864.41     52.65 o
  -4  -1   3     4663.95     4689.14    165.33 o
  -3  -1   3     3176.77     3146.93     83.11 o
  -2  -1   3       96.15      106.18      5.81 o
  -1  -1   3    28074.48    26085.60    703.75 o
   0  -1   3     3245.88     3453.01    109.64 o
   1  -1   3     1330.28     1518.55     67.39 o
   2  -1   3        5.48        7.09      3.36 o
   3  -1   3      168.64      221.80     15.43 o
   4  -1   3     3899.47     3768.27    166.23 o
   5  -1   3     1919.48     2008.99     94.73 o
   6  -1   3      280.64      286.46     22.14 o
   7  -1   3      390.04      358.39     26.97 o
   8  -1   3     1183.17     1170.91     64.82 o
   9  -1   3      935.09      885.74     54.22 o
  10  -1   3      469.30      515.53     39.13 o
  11  -1   3      509.35      518.47     40.51 o
  12  -1   3       82.47       72.59     17.69 o
 -11   0   3      195.09      265.21     21.71 o
 -10   0   3      162.34      186.72     29.76 o
  -9   0   3      492.80      575.26     29.25 o
  -8   0   3      175.92      191.44     17.87 o
  -7   0   3      316.46      269.72     13.26 o
  -6   0   3     1099.59     1074.75     33.55 o
  -5   0   3     3675.83     3614.16    118.47 o
  -4   0   3      181.68      168.05     13.96 o
  -3   0   3     1581.16     1625.83     89.65 o
  -2   0   3     2642.05     2560.33     67.38 o
  -1   0   3    16011.25    14112.33    425.90 o
   0   0   3    30493.70    27439.15   1338.96 o
   1   0   3     7258.38     7026.25    297.56 o
   2   0   3       60.82       37.72      6.02 o
   3   0   3     1867.88     1975.84     89.34 o
   4   0   3     7902.18     7901.45    338.42 o
   5   0   3      374.48      421.36     26.65 o
   6   0   3      316.46      329.48     24.11 o
   7   0   3      370.90      325.34     25.09 o
   8   0   3       45.56       41.08     10.60 o
   9   0   3        4.94       32.77     11.38 o
  10   0   3      889.46      919.98     57.01 o
  11   0   3      107.90       92.79     18.16 o
  12   0   3       26.44       47.51     14.49 o
 -11   1   3       14.63       14.90     11.60 o
 -10   1   3      483.20      485.33     37.82 o
  -9   1   3      178.94      177.87     16.47 o
  -8   1   3      340.56      396.01     22.47 o
  -7   1   3      827.55      845.75     35.68 o
  -6   1   3      649.01      676.99     28.98 o
  -5   1   3      230.29      204.97     12.56 o
  -4   1   3     5226.37     5342.11    167.22 o
  -3   1   3      766.67      690.22     26.24 o
  -2   1   3     1703.21     1710.07     55.93 o
  -1   1   3     3003.35     3047.09     95.48 o
   0   1   3    16696.85    15855.79    401.00 o
   1   1   3      532.92      602.07     17.53 o
   2   1   3     7023.05     7418.02    233.69 o
   3   1   3      405.62      355.92     24.15 o
   4   1   3       62.80       47.91      5.87 o
   5   1   3     3489.51     3745.30    123.96 o
   6   1   3     1459.59     1368.52     51.06 o
   7   1   3      234.85      238.63     15.46 o
   8   1   3      366.68      375.27     21.60 o
   9   1   3      718.16      631.74     42.11 o
  10   1   3        3.79       30.79     11.48 o
  11   1   3       23.55       20.29     10.47 o
  12   1   3      164.13      152.87     23.64 o
 -11   2   3      190.15      227.00     29.04 o
 -10   2   3      121.65       91.19     18.38 o
  -9   2   3       39.88       27.72     11.54 o
  -8   2   3     1413.22     1591.37     60.69 o
  -7   2   3      236.84      218.16     16.05 o
  -6   2   3       22.35       12.76      5.53 o
  -5   2   3     2981.78     3145.00    103.16 o
  -4   2   3      622.73      583.64     24.40 o
  -3   2   3     1127.77     1029.89     67.29 o
  -2   2   3        3.90        7.72      1.71 o
  -1   2   3      909.14     1015.70     28.42 o
   0   2   3      118.21      105.82      5.88 o
   1   2   3      100.63      136.39      5.58 o
   2   2   3      755.63      670.53     35.94 o
   3   2   3     2792.50     3041.15     99.21 o
   4   2   3     3739.76     3873.02    128.04 o
   5   2   3     3643.78     3541.18    117.48 o
   6   2   3      303.48      338.86     40.97 o
   7   2   3     1568.35     1662.51     95.11 o
   8   2   3      804.08      772.44     34.89 o
   9   2   3       10.54       11.00      6.55 o
  10   2   3      151.42      176.28     17.13 o
  11   2   3      123.47       86.52     17.84 o
  12   2   3       55.97       44.25     15.43 o
 -11   3   3       14.15       10.60     11.98 o
 -10   3   3      388.83      442.78     37.35 o
  -9   3   3      388.00      387.77     33.27 o
  -8   3   3       44.59       45.28     12.20 o
  -7   3   3     1499.59     1534.79     79.96 o
  -6   3   3     2176.16     2318.27    111.13 o
  -5   3   3      870.40      776.50     58.44 o
  -4   3   3      759.78      779.46     30.80 o
  -3   3   3     6743.74     7224.51    243.32 o
  -2   3   3     1008.66     1095.61     31.41 o
  -1   3   3      477.29      389.35     17.92 o
   0   3   3     3972.39     4388.72    140.08 o
   1   3   3      431.19      443.82     17.70 o
   2   3   3        1.54        3.47      2.06 o
   3   3   3      122.12       88.51     11.60 o
   4   3   3     2767.74     2707.40    137.77 o
   5   3   3       88.28       77.74     13.70 o
   6   3   3      306.67      300.72     29.51 o
   7   3   3      938.74      848.01     67.47 o
   8   3   3       31.04       36.93      7.88 o
   9   3   3     1904.74     1867.62     71.36 o
  10   3   3      169.32      152.16     16.07 o
  11   3   3       11.44        8.72      7.59 o
  12   3   3      226.60      216.82     20.94 o
 -11   4   3      325.45      336.72     36.44 o
 -10   4   3       50.07       50.05     15.93 o
  -9   4   3      177.62      174.79     23.80 o
  -8   4   3      510.56      498.62     37.32 o
  -7   4   3      408.88      473.10     34.34 o
  -6   4   3      212.61      224.87     21.64 o
  -5   4   3     1397.35     1547.96     55.57 o
  -4   4   3      423.29      414.21     18.80 o
  -3   4   3       30.62       29.70      4.91 o
  -2   4   3     2733.19     2746.97    162.95 o
  -1   4   3     2064.02     2166.34     87.16 o
   0   4   3      153.76      168.74      9.30 o
   1   4   3     2672.54     2797.29     91.78 o
   2   4   3     1885.31     1803.18     61.30 o
   3   4   3        2.53        2.42      2.38 o
   4   4   3      915.89      869.96     33.69 o
   5   4   3     2939.32     3070.05    103.55 o
   6   4   3        6.44        5.37      3.15 o
   7   4   3      315.47      283.02     26.26 o
   8   4   3      589.83      658.25     49.36 o
   9   4   3      567.68      520.39     30.93 o
  10   4   3      197.50      190.44     17.73 o
  11   4   3      270.27      279.41     22.33 o
  12   4   3       15.59       16.33      8.99 o
 -10   5   3       41.58       67.83     17.44 o
  -9   5   3      317.47      295.36     30.48 o
  -8   5   3        0.81       -1.79      6.68 o
  -7   5   3       33.97       29.19     10.22 o
  -6   5   3      411.89      457.39     32.08 o
  -5   5   3       18.67       17.72      5.08 o
  -4   5   3      132.75      131.19     22.17 o
  -3   5   3       32.06       23.47      4.71 o
  -2   5   3     1092.69     1103.73     41.82 o
  -1   5   3        0.72        1.04      2.45 o
   0   5   3      870.45      729.40     44.50 o
   1   5   3     3484.21     3635.40    118.34 o
   2   5   3       85.04       86.43      7.37 o
   3   5   3     2603.54     2503.03     84.44 o
   4   5   3     1174.43     1102.38     41.36 o
   5   5   3       74.02       72.47     12.28 o
   6   5   3      451.78      473.78     33.99 o
   7   5   3      207.36      219.14     15.50 o
   8   5   3       60.11       49.80      8.90 o
   9   5   3       23.85       26.90      8.30 o
  10   5   3      250.81      256.43     20.26 o
  11   5   3       45.49       46.88     11.45 o
 -10   6   3      192.45      179.34     26.59 o
  -9   6   3      140.66      149.61     22.95 o
  -8   6   3      202.15      191.13     23.71 o
  -7   6   3      279.80      326.94     27.85 o
  -6   6   3      358.40      312.26     25.74 o
  -5   6   3       98.95      122.91     11.10 o
  -4   6   3      714.18      768.31     50.58 o
  -3   6   3       42.95       38.26      6.12 o
  -2   6   3       79.47       80.41      7.94 o
  -1   6   3     1850.52     1958.62    104.85 o
   0   6   3       98.89      113.07      8.98 o
   1   6   3       28.55       42.68      5.83 o
   2   6   3     3076.56     3056.37    115.37 o
   3   6   3     1584.53     1541.93     55.33 o
   4   6   3        3.01        5.44      3.80 o
   5   6   3     1785.60     1812.52     65.48 o
   6   6   3      940.85      885.76     37.29 o
   7   6   3      165.82      182.01     17.12 o
   8   6   3      411.77      406.36     23.06 o
   9   6   3      328.94      332.26     23.06 o
  10   6   3        2.23       -2.60      6.19 o
  11   6   3       18.72       -0.25     11.32 o
  -9   7   3      125.52      129.32     22.26 o
  -8   7   3      487.74      444.81     35.59 o
  -7   7   3      128.01      101.60     17.34 o
  -6   7   3      344.40      404.58     30.82 o
  -5   7   3      635.79      653.25     47.63 o
  -4   7   3      198.97      219.70     14.46 o
  -3   7   3      165.70      165.60     27.12 o
  -2   7   3     1140.19     1032.25     54.34 o
  -1   7   3       11.02       10.86      4.15 o
   0   7   3      155.18      127.99     10.11 o
   1   7   3      525.46      535.57     23.60 o
   2   7   3        4.72        4.97      3.56 o
   3   7   3      299.93      287.40     15.72 o
   4   7   3     1119.60      998.13     56.91 o
   5   7   3       98.92       94.15      9.91 o
   6   7   3      114.85      133.26     25.85 o
   7   7   3      816.91      804.21     35.87 o
   8   7   3      222.40      243.53     29.35 o
   9   7   3       50.10       41.99     15.08 o
  10   7   3      141.01      185.77     28.50 o
  -9   8   3       36.37       32.11     14.39 o
  -8   8   3       75.91       85.26     17.78 o
  -7   8   3      272.81      233.99     25.27 o
  -6   8   3      796.21      797.15     49.36 o
  -5   8   3      362.89      349.52     27.66 o
  -4   8   3      987.00      975.31     40.16 o
  -3   8   3     1371.65     1458.59     55.02 o
  -2   8   3        0.55       -1.87      3.95 o
  -1   8   3     2139.13     2247.45     78.60 o
   0   8   3     1247.19     1293.68     95.34 o
   1   8   3        1.55        6.32      4.36 o
   2   8   3      128.29      114.86     31.09 o
   3   8   3      634.13      609.03     61.85 o
   4   8   3      250.64      225.45     14.69 o
   5   8   3      124.46      130.01     20.88 o
   6   8   3       64.37       68.20     16.59 o
   7   8   3      179.04      206.99     27.78 o
   8   8   3      167.65      130.23     23.33 o
   9   8   3      161.10      141.77     26.28 o
  10   8   3       10.42       21.04     14.86 o
  -8   9   3       66.72       87.11     18.66 o
  -7   9   3        5.14        7.34      8.94 o
  -6   9   3       17.38       18.69      9.47 o
  -5   9   3      194.13      250.33     24.27 o
  -4   9   3        3.27        1.24      5.12 o
  -3   9   3      426.07      413.71     22.66 o
  -2   9   3       15.16       15.90      6.07 o
  -1   9   3      182.75      196.41     17.33 o
   0   9   3      753.17      747.32     32.74 o
   1   9   3      651.47      622.20     28.01 o
   2   9   3        6.30       13.92      9.34 o
   3   9   3       33.76       21.01     10.50 o
   4   9   3      799.70      816.82     57.13 o
   5   9   3       46.35       52.46     15.80 o
   6   9   3        9.97        1.41      8.72 o
   7   9   3       85.44      117.31     23.52 o
   8   9   3      103.01      100.85     22.39 o
   9   9   3       24.54       21.26     13.45 o
  -7  10   3       29.28       25.93     12.64 o
  -6  10   3      122.64      125.90     19.60 o
  -5  10   3       18.24       11.35      8.81 o
  -4  10   3       51.14       63.56     14.05 o
  -3  10   3      209.18      264.48     35.59 o
  -2  10   3       22.65       21.38      7.28 o
  -1  10   3       31.73       29.48     12.17 o
   0  10   3      241.31      242.43     27.78 o
   1  10   3       80.76       70.74     16.27 o
   2  10   3        0.37        3.29      9.00 o
   3  10   3       16.54       17.31     10.60 o
   4  10   3      147.84      121.48     21.98 o
   5  10   3        2.74       -2.82      8.31 o
   6  10   3       25.80       13.14     11.60 o
   7  10   3       22.69       20.01     13.42 o
   8  10   3        0.71       -8.37     10.16 o
  -3  11   3        0.20       -1.51      9.63 o
  -2  11   3       49.58       55.72     15.52 o
  -1  11   3       86.55      101.60     20.35 o
   0  11   3       24.58       23.89     12.70 o
   1  11   3       48.77       38.35     13.73 o
   2  11   3      191.21      226.44     29.60 o
   3  11   3       77.42       77.96     19.13 o
   4  11   3       41.80       40.77     16.37 o
   5  11   3      186.64      187.83     28.85 o
   6  11   3       39.97       33.33     16.18 o
  -2  12   3       50.49       52.62     17.53 o
  -1  12   3        4.54        4.17     11.45 o
   0  12   3       74.14       61.02     17.47 o
   1  12   3       92.58      104.14     22.04 o
   2  12   3        0.06       -8.87      8.87 o
   3  12   3        2.02        6.08     11.16 o
   4  12   3      152.56      185.04     30.51 o
  -3 -11   4      123.53      149.67     26.28 o
  -2 -11   4      181.77      158.67     27.00 o
  -1 -11   4        7.87       -5.11      8.87 o
   0 -11   4       98.47       76.04     19.47 o
   1 -11   4      171.40      134.59     25.27 o
   2 -11   4        0.71        1.13     10.07 o
   3 -11   4      143.74      165.57     28.32 o
   4 -11   4      219.31      266.86     35.72 o
  -6 -10   4      164.52      156.95     26.62 o
  -5 -10   4      170.60      151.31     17.14 o
  -4 -10   4      295.07      260.24     31.17 o
  -3 -10   4      252.97      242.15     30.07 o
  -2 -10   4        0.08        2.23      8.97 o
  -1 -10   4      962.77      997.28     68.08 o
   0 -10   4       53.31       65.98     18.50 o
   1 -10   4        0.06       -5.93      8.09 o
   2 -10   4      366.25      375.23     37.07 o
   3 -10   4      437.62      492.95     43.90 o
   4 -10   4        0.35        2.85     10.41 o
   5 -10   4      202.93      219.32     31.99 o
   6 -10   4      147.02      185.01     31.17 o
  -7  -9   4        0.24       -0.69     10.41 o
  -6  -9   4       63.71       52.68     16.49 o
  -5  -9   4      250.20      286.64     21.92 o
  -4  -9   4       50.02       26.37     11.32 o
  -3  -9   4      298.43      301.60     30.51 o
  -2  -9   4      246.08      247.76     28.79 o
  -1  -9   4      246.16      285.39     30.54 o
   0  -9   4     1498.04     1539.05     92.16 o
   1  -9   4      541.37      557.73     43.84 o
   2  -9   4      107.47       96.96     19.94 o
   3  -9   4       76.51      106.02     20.98 o
   4  -9   4      819.31      812.36     59.52 o
   5  -9   4      120.03      144.18     25.78 o
   6  -9   4       13.03       20.66     14.33 o
   7  -9   4      179.95      246.54     33.93 o
  -8  -8   4       14.38       28.00     13.92 o
  -7  -8   4       34.36       32.27     13.45 o
  -6  -8   4      189.73      189.21     17.39 o
  -5  -8   4        1.62        1.34      5.68 o
  -4  -8   4      436.54      447.57     36.88 o
  -3  -8   4      259.79      288.27     28.50 o
  -2  -8   4       15.79        9.85      8.53 o
  -1  -8   4      107.63      122.86     19.44 o
   0  -8   4      647.62      704.80     49.61 o
   1  -8   4       12.83       16.93      9.03 o
   2  -8   4      617.22      633.53     46.94 o
   3  -8   4       91.92      113.17     20.01 o
   4  -8   4      379.75      398.00     36.50 o
   5  -8   4      371.56      391.44     36.94 o
   6  -8   4      306.02      350.77     37.76 o
   7  -8   4      187.11      185.39     28.82 o
   8  -8   4        5.18       16.65     13.45 o
  -8  -7   4      395.21      460.96     40.39 o
  -7  -7   4      125.73      146.73     15.72 o
  -6  -7   4       16.35        6.44      7.95 o
  -5  -7   4      653.35      664.17     32.49 o
  -4  -7   4      324.93      339.55     30.92 o
  -3  -7   4        0.09        7.62      8.00 o
  -2  -7   4      458.93      556.45     40.23 o
  -1  -7   4      162.04      135.47     18.66 o
   0  -7   4       52.84       62.50     13.42 o
   1  -7   4      698.86      636.16     44.47 o
   2  -7   4      902.25      974.58     61.62 o
   3  -7   4       92.66       78.77     15.87 o
   4  -7   4      292.06      332.99     31.58 o
   5  -7   4      382.25      387.08     35.12 o
   6  -7   4       63.23       57.97      9.59 o
   7  -7   4       71.73       96.18     12.44 o
   8  -7   4      349.57      367.28     23.62 o
   9  -7   4       29.11        9.77      7.39 o
  -8  -6   4      112.86       94.14     13.42 o
  -7  -6   4      193.13      237.15     21.28 o
  -6  -6   4      679.86      676.74     32.78 o
  -5  -6   4      137.66      153.28     26.80 o
  -4  -6   4      146.64      147.66     13.24 o
  -3  -6   4     3126.77     3377.58    171.09 o
  -2  -6   4      288.63      255.47     23.46 o
  -1  -6   4        7.97        1.25      5.55 o
   0  -6   4     3331.69     3375.98    170.21 o
   1  -6   4      985.75      973.39     59.08 o
   2  -6   4      586.40      548.99     39.51 o
   3  -6   4      422.92      499.57     37.91 o
   4  -6   4     2498.35     2413.14     84.03 o
   5  -6   4       22.70       20.09     10.44 o
   6  -6   4       59.67       81.25     15.66 o
   7  -6   4      994.39      825.28     49.29 o
   8  -6   4      140.91      140.23     19.63 o
   9  -6   4      194.78      211.01     25.49 o
  10  -6   4      149.91      116.75     21.20 o
  -9  -5   4        6.89        3.32      9.63 o
  -8  -5   4       31.85       40.41     10.22 o
  -7  -5   4      438.83      473.59     40.31 o
  -6  -5   4        4.69        3.33      4.83 o
  -5  -5   4      462.29      473.23     24.40 o
  -4  -5   4      975.99      932.26     55.25 o
  -3  -5   4      750.94      660.15     41.99 o
  -2  -5   4      343.12      346.01     26.22 o
  -1  -5   4     1758.80     1770.38     93.98 o
   0  -5   4      791.75      810.14     48.86 o
   1  -5   4      995.38      965.36     56.91 o
   2  -5   4     1827.28     1817.92     62.77 o
   3  -5   4      918.83      896.04     34.86 o
   4  -5   4      144.43      168.01     23.03 o
   5  -5   4     3465.62     3081.09    140.55 o
   6  -5   4      538.82      544.44     35.15 o
   7  -5   4        0.26       -4.89      5.64 o
   8  -5   4      489.97      480.34     35.03 o
   9  -5   4      798.81      713.93     47.54 o
  10  -5   4       19.68       28.10     12.23 o
  11  -5   4      249.15      226.47     29.54 o
  -9  -4   4      224.47      223.93     26.31 o
  -8  -4   4       29.98       26.84     10.57 o
  -7  -4   4        1.05       -0.18      4.59 o
  -6  -4   4      543.46      562.82     27.58 o
  -5  -4   4      549.74      530.85     25.92 o
  -4  -4   4        1.27        6.67      3.96 o
  -3  -4   4      509.93      467.31     22.23 o
  -2  -4   4     4128.95     3910.89    190.78 o
  -1  -4   4      828.84      802.52     46.50 o
   0  -4   4     2686.22     2671.64    132.13 o
   1  -4   4     9203.06     9581.17    302.11 o
   2  -4   4     1197.85     1220.78     43.78 o
   3  -4   4       99.06       82.70      7.83 o
   4  -4   4     2054.05     1957.56     91.75 o
   5  -4   4     1079.86     1058.34     55.75 o
   6  -4   4      131.60      127.66     15.74 o
   7  -4   4      576.97      631.65     40.51 o
   8  -4   4      212.22      228.88     24.02 o
   9  -4   4       16.13        7.90      8.78 o
  10  -4   4      717.05      636.35     45.44 o
  11  -4   4      129.74      103.45     20.26 o
 -10  -3   4      411.15      409.60     36.56 o
  -9  -3   4      459.03      520.17     40.73 o
  -8  -3   4       21.44       15.93      9.53 o
  -7  -3   4      411.16      447.94     23.90 o
  -6  -3   4     1063.14     1086.65     34.39 o
  -5  -3   4        5.37        6.58      2.96 o
  -4  -3   4     1165.37     1065.51     31.95 o
  -3  -3   4     1346.53     1271.02     36.46 o
  -2  -3   4      131.60      136.24      6.56 o
  -1  -3   4     1541.97     1555.47     51.57 o
   0  -3   4     4732.89     4672.87    148.36 o
   1  -3   4      915.40      856.64     30.87 o
   2  -3   4     4554.11     4016.06    173.88 o
   3  -3   4     3567.49     3534.53    155.79 o
   4  -3   4        9.17       22.26      6.27 o
   5  -3   4     3138.18     3232.61    146.98 o
   6  -3   4     3432.11     3238.32    149.23 o
   7  -3   4        2.62       13.01      7.62 o
   8  -3   4      333.65      291.19     25.96 o
   9  -3   4      889.95      726.82     47.82 o
  10  -3   4       91.55       87.02     17.62 o
  11  -3   4       73.01       82.10     18.69 o
 -11  -2   4      148.00      176.45     27.56 o
 -10  -2   4       93.17       74.41     18.16 o
  -9  -2   4      116.75      132.67     13.63 o
  -8  -2   4      822.54      870.80     47.19 o
  -7  -2   4      424.48      421.30     21.44 o
  -6  -2   4     1254.35     1315.83     40.14 o
  -5  -2   4     3104.79     3163.54     85.89 o
  -4  -2   4     3171.82     3316.50     88.88 o
  -3  -2   4     1040.65     1101.80     32.09 o
  -2  -2   4     5563.49     5629.99    145.59 o
  -1  -2   4     3820.98     3852.11    122.71 o
   0  -2   4      220.28      227.24     10.32 o
   1  -2   4     4867.60     4883.54    155.23 o
   2  -2   4     3459.66     3459.33    150.61 o
   3  -2   4        0.03        2.13      3.36 o
   4  -2   4     2508.10     2513.48    114.74 o
   5  -2   4     1470.67     1343.41     67.48 o
   6  -2   4      362.86      398.75     28.25 o
   7  -2   4     1410.37     1312.12     69.77 o
   8  -2   4      301.13      290.63     25.81 o
   9  -2   4        0.05       -3.29      6.62 o
  10  -2   4      463.24      388.71     33.40 o
  11  -2   4      185.31      193.13     26.03 o
  12  -2   4        8.78        9.82     11.19 o
 -11  -1   4        6.00        1.53      7.51 o
 -10  -1   4      284.78      330.72     22.73 o
  -9  -1   4      195.55      181.88     15.99 o
  -8  -1   4       30.30       18.65      6.39 o
  -7  -1   4      472.38      497.32     34.98 o
  -6  -1   4     2841.86     2842.56     93.98 o
  -5  -1   4       99.01      119.36      7.66 o
  -4  -1   4     1675.46     1577.90     52.23 o
  -3  -1   4     4336.25     4261.62    111.39 o
  -2  -1   4      668.40      637.08     29.39 o
  -1  -1   4     5302.60     5550.04    143.11 o
   0  -1   4     3486.51     3575.60    113.98 o
   1  -1   4      843.21      831.43     39.98 o
   2  -1   4      384.90      411.29     23.05 o
   3  -1   4     3519.08     3505.11    154.28 o
   4  -1   4     1310.11     1189.29     59.14 o
   5  -1   4        4.28        1.29      3.89 o
   6  -1   4     1549.31     1472.51     74.54 o
   7  -1   4     1498.10     1574.49     80.56 o
   8  -1   4      180.44      221.51     22.92 o
   9  -1   4     1023.25      938.11     57.20 o
  10  -1   4      421.47      381.94     32.89 o
  11  -1   4        2.00        7.93      9.72 o
  12  -1   4      141.76      102.23     21.48 o
 -11   0   4      471.86      544.32     41.06 o
 -10   0   4       72.41       82.55     13.13 o
  -9   0   4       11.20       10.26      6.76 o
  -8   0   4      717.03      716.58     32.92 o
  -7   0   4      175.57      155.21     13.33 o
  -6   0   4       16.55       23.64      5.77 o
  -5   0   4     2566.68     2573.69     70.48 o
  -4   0   4     2178.96     2149.63     59.10 o
  -3   0   4       16.99       16.78      2.45 o
  -2   0   4      183.84      167.50      6.82 o
  -1   0   4    18767.13    18029.78    456.72 o
   0   0   4        0.43       -0.98      1.82 o
   1   0   4       28.59       28.07      5.02 o
   2   0   4     3107.81     2785.54    122.67 o
   3   0   4      736.07      772.98     39.86 o
   4   0   4     1899.17     1931.75     90.00 o
   5   0   4      905.75      842.06     45.81 o
   6   0   4      576.43      514.65     32.89 o
   7   0   4       59.61       52.46     11.35 o
   8   0   4     1023.96      987.22     56.91 o
   9   0   4      553.27      505.68     37.13 o
  10   0   4      223.68      211.89     25.18 o
  11   0   4      366.36      380.31     34.05 o
  12   0   4       93.19      101.04     20.23 o
 -11   1   4      158.32      135.09     23.20 o
 -10   1   4      258.24      280.68     22.24 o
  -9   1   4      297.88      316.72     32.80 o
  -8   1   4       41.41       51.09      9.58 o
  -7   1   4      434.31      411.77     22.24 o
  -6   1   4     1321.48     1338.25     50.21 o
  -5   1   4      213.67      228.23     13.94 o
  -4   1   4      387.88      347.87     20.71 o
  -3   1   4     1993.35     1894.50    130.01 o
  -2   1   4      267.21      237.58     17.14 o
  -1   1   4      463.30      534.81     32.91 o
   0   1   4     5435.65     5323.23    198.92 o
   1   1   4     4266.67     4137.03    177.39 o
   2   1   4     2229.72     2115.26     56.37 o
   3   1   4     1654.30     1478.62     71.94 o
   4   1   4     8708.38     8511.43    718.84 o
   5   1   4      526.50      450.15     31.70 o
   6   1   4      410.83      434.14     21.82 o
   7   1   4      718.92      696.85     65.18 o
   8   1   4       68.89       78.08     14.11 o
   9   1   4      173.35      150.17     20.13 o
  10   1   4      413.31      420.83     34.24 o
  11   1   4       47.30       35.37     13.20 o
  12   1   4       25.26       13.58     11.19 o
 -11   2   4       12.73       17.47     12.45 o
 -10   2   4      497.00      508.63     40.55 o
  -9   2   4       83.71       75.28     12.35 o
  -8   2   4      228.63      250.94     19.11 o
  -7   2   4      758.52      726.23     33.15 o
  -6   2   4     1010.37     1125.45     50.96 o
  -5   2   4      331.83      295.04     16.46 o
  -4   2   4      282.47      260.92     14.75 o
  -3   2   4      144.93      145.71      9.97 o
  -2   2   4      703.56      846.35     32.60 o
  -1   2   4      581.96      472.31     28.08 o
   0   2   4     1232.17     1094.56     30.60 o
   1   2   4      531.95      567.36     17.26 o
   2   2   4     2724.42     2652.26     70.01 o
   3   2   4     2270.38     2219.66     59.13 o
   4   2   4      521.24      505.18     33.05 o
   5   2   4     5052.79     5085.46    166.12 o
   6   2   4      872.13      894.51     36.81 o
   7   2   4       74.48       60.88      8.81 o
   8   2   4     1111.08     1109.19     46.30 o
   9   2   4      918.92      968.15     43.09 o
  10   2   4        7.47       -2.50      5.59 o
  11   2   4       22.67       33.15     12.83 o
  12   2   4      250.94      199.16     26.97 o
 -11   3   4       71.88       77.52     19.76 o
 -10   3   4        7.00        1.57      9.66 o
  -9   3   4       94.48       85.17     18.28 o
  -8   3   4      436.17      522.36     38.32 o
  -7   3   4       18.60       23.92      6.99 o
  -6   3   4      223.80      196.97     15.03 o
  -5   3   4     3603.50     3774.53    123.24 o
  -4   3   4      539.06      594.70     20.17 o
  -3   3   4     1363.10     1316.24     70.23 o
  -2   3   4     3670.23     3559.05    144.23 o
  -1   3   4     3493.30     3425.92     92.07 o
   0   3   4      330.10      287.75     10.45 o
   1   3   4      634.69      623.28     19.01 o
   2   3   4      277.31      260.04      9.46 o
   3   3   4      691.74      770.69     29.91 o
   4   3   4     2307.90     2212.03     75.59 o
   5   3   4      777.52      846.62     34.40 o
   6   3   4      110.75      131.81     14.66 o
   7   3   4      424.89      439.42     23.14 o
   8   3   4      883.16      988.17     42.44 o
   9   3   4      339.78      276.58     20.24 o
  10   3   4      143.42      135.83     15.48 o
  11   3   4       81.32       96.63     14.61 o
  12   3   4        0.12        5.83     11.04 o
 -10   4   4      274.81      266.95     30.73 o
  -9   4   4      193.02      188.09     24.71 o
  -8   4   4        2.11        5.68      8.00 o
  -7   4   4      459.57      438.57     32.89 o
  -6   4   4     1674.71     1776.59     89.18 o
  -5   4   4      412.83      324.02     24.74 o
  -4   4   4      769.14      773.54     30.23 o
  -3   4   4     4201.57     4314.30    139.13 o
  -2   4   4     1117.38     1221.99     43.05 o
  -1   4   4     2115.38     2295.06     76.15 o
   0   4   4     5233.04     5284.84    444.31 o
   1   4   4      495.10      490.19     28.83 o
   2   4   4     1223.74     1094.30     39.87 o
   3   4   4     1041.97      969.20     36.54 o
   4   4   4     1440.46     1572.54     60.68 o
   5   4   4      303.59      263.40     15.38 o
   6   4   4      328.46      323.74     18.16 o
   7   4   4      106.57      112.27     11.89 o
   8   4   4       19.34       11.01      5.78 o
   9   4   4     1013.41      991.57     44.05 o
  10   4   4      128.01      118.67     17.45 o
  11   4   4       15.70       22.44     12.48 o
  12   4   4      121.72      140.64     18.13 o
 -10   5   4       74.62       71.75     18.66 o
  -9   5   4      149.19      194.80     25.81 o
  -8   5   4      280.30      245.19     26.25 o
  -7   5   4       92.41       90.53     16.34 o
  -6   5   4        8.36        5.02      6.24 o
  -5   5   4     1490.17     1544.32     78.40 o
  -4   5   4      364.00      330.64     24.33 o
  -3   5   4       53.77       69.12      7.11 o
  -2   5   4     3040.64     3028.07    106.95 o
  -1   5   4     3931.72     4331.50    140.59 o
   0   5   4     1129.45     1184.38     77.34 o
   1   5   4     5154.11     5305.73    333.37 o
   2   5   4     1057.97      984.22     37.07 o
   3   5   4      117.55      127.46     29.15 o
   4   5   4     1433.57     1306.29     75.53 o
   5   5   4     1303.70     1229.53     46.80 o
   6   5   4       92.79       86.70     10.14 o
   7   5   4      315.35      313.45     18.97 o
   8   5   4      387.68      382.55     22.32 o
   9   5   4      370.00      346.63     24.02 o
  10   5   4       77.70       67.05     15.88 o
  11   5   4      130.62      119.33     16.21 o
  -9   6   4      367.66      315.84     32.11 o
  -8   6   4       19.70       25.18     10.91 o
  -7   6   4       44.12       49.48     13.17 o
  -6   6   4      602.65      642.90     41.74 o
  -5   6   4      328.64      306.43     24.84 o
  -4   6   4      348.01      320.76     24.37 o
  -3   6   4      305.08      320.32     16.93 o
  -2   6   4      180.43      209.16     19.60 o
  -1   6   4       95.11       92.01      8.45 o
   0   6   4      320.15      350.05     17.14 o
   1   6   4      599.07      691.70     28.36 o
   2   6   4      279.31      248.16     13.96 o
   3   6   4      207.63      166.07     20.82 o
   4   6   4      707.70      694.94     29.72 o
   5   6   4      149.07      148.80     15.65 o
   6   6   4      559.97      554.74     38.85 o
   7   6   4       18.14       31.80     10.58 o
   8   6   4        7.41        2.70      6.99 o
   9   6   4      163.91      158.84     17.36 o
  10   6   4       44.90       34.93      9.89 o
  11   6   4       35.11       23.75      9.38 o
  -9   7   4      107.04       70.21     17.34 o
  -8   7   4      114.05      159.14     22.86 o
  -7   7   4      301.09      317.31     28.57 o
  -6   7   4      287.65      258.80     25.09 o
  -5   7   4       77.61       87.68     14.74 o
  -4   7   4      629.49      685.11     41.83 o
  -3   7   4       38.30       33.21      6.43 o
  -2   7   4      143.03      142.43     11.33 o
  -1   7   4      216.91      243.45     14.55 o
   0   7   4       93.46      115.73     10.04 o
   1   7   4       33.71       25.70      5.41 o
   2   7   4     1130.60     1066.91     53.56 o
   3   7   4       91.74      118.30     32.38 o
   4   7   4       32.62       26.06      5.70 o
   5   7   4      915.73      893.49     37.32 o
   6   7   4      433.50      482.46     24.86 o
   7   7   4       26.23       26.88      7.30 o
   8   7   4      238.53      247.00     18.80 o
   9   7   4      267.30      260.27     20.18 o
  10   7   4        2.97        3.98     10.35 o
  -8   8   4      182.54      188.43     25.31 o
  -7   8   4       20.82        8.44      9.56 o
  -6   8   4      361.51      388.02     31.42 o
  -5   8   4      672.90      623.24     41.02 o
  -4   8   4      215.00      151.87     18.44 o
  -3   8   4      698.35      759.52     33.33 o
  -2   8   4     1004.74     1023.88     41.30 o
  -1   8   4      270.56      288.75     22.77 o
   0   8   4      102.51      113.73     10.66 o
   1   8   4      494.43      556.01     25.65 o
   2   8   4      313.06      322.12     17.86 o
   3   8   4       16.77       25.43      9.71 o
   4   8   4      602.36      581.38     27.21 o
   5   8   4       21.84       16.13     13.99 o
   6   8   4       10.83        8.59     10.68 o
   7   8   4      461.52      412.30     37.94 o
   8   8   4       11.72        9.41     10.82 o
   9   8   4        9.26        2.01      9.88 o
  10   8   4      111.31      114.14     24.96 o
  -7   9   4      122.31      122.45     20.13 o
  -6   9   4       71.34       71.75     15.52 o
  -5   9   4        5.88        8.69      8.28 o
  -4   9   4      236.73      194.29     21.61 o
  -3   9   4      336.93      315.78     25.96 o
  -2   9   4       28.38       43.35      8.33 o
  -1   9   4      786.77      854.05     36.47 o
   0   9   4      859.21      900.32     77.82 o
   1   9   4      241.58      234.38     15.67 o
   2   9   4      811.13      840.18     82.03 o
   3   9   4      696.48      645.23     29.80 o
   4   9   4        0.67        5.71      9.28 o
   5   9   4      315.14      368.52     35.06 o
   6   9   4      245.37      273.41     32.17 o
   7   9   4      118.60       75.48     19.16 o
   8   9   4       49.45       59.58     17.75 o
   9   9   4      157.85      166.51     28.91 o
  -6  10   4       61.93       53.12     14.39 o
  -5  10   4       62.53       67.58     16.09 o
  -4  10   4       52.02       40.30     12.54 o
  -3  10   4       26.44       20.51      9.41 o
  -2  10   4      152.01      172.80     15.18 o
  -1  10   4      100.11      112.43     17.26 o
   0  10   4       37.25       29.81     11.41 o
   1  10   4      235.78      225.65     26.34 o
   2  10   4       69.36       88.27     18.56 o
   3  10   4       93.32       81.22     18.16 o
   4  10   4      175.89      192.91     26.69 o
   5  10   4       14.71       25.62     13.08 o
   6  10   4       59.04       68.20     19.66 o
   7  10   4       88.46      114.08     25.21 o
   8  10   4        8.30        8.22     13.73 o
  -5  11   4        2.54        4.45      9.53 o
  -4  11   4       16.01       13.73     10.88 o
  -1  11   4       30.88       17.62     11.67 o
   0  11   4       96.36      111.13     20.82 o
   1  11   4       48.59       43.12     15.49 o
   2  11   4        0.30       12.04     10.47 o
   3  11   4      125.37      115.77     23.17 o
   4  11   4       39.81       54.88     17.97 o
   5  11   4       13.41       12.92     12.26 o
   6  11   4       21.04       34.93     16.02 o
  -1  12   4       53.42       59.49     18.25 o
   0  12   4        0.16       -8.03      8.03 o
   1  12   4       51.31       48.98     16.59 o
   2  12   4       10.76       13.45     11.82 o
   3  12   4       77.92       65.10     19.88 o
   4  12   4       12.92       13.11     13.45 o
  -2 -11   5      154.32      172.75     28.28 o
  -1 -11   5      171.26      153.91     26.84 o
   0 -11   5        7.02       -2.73      9.82 o
   1 -11   5      199.62      186.17     29.57 o
   2 -11   5      277.04      349.55     39.61 o
   3 -11   5       13.10       10.29     13.83 o
  -5 -10   5       73.32       44.84     11.36 o
  -4 -10   5        0.45        4.01      9.56 o
  -3 -10   5      126.81      152.34     25.43 o
  -2 -10   5      437.29      415.24     38.35 o
  -1 -10   5        1.01        4.52     10.47 o
   0 -10   5       84.09       90.03     19.60 o
   1 -10   5      312.69      338.07     36.81 o
   2 -10   5       10.93        0.88     10.00 o
   3 -10   5      282.21      300.79     35.53 o
   4 -10   5      140.35      139.61     26.59 o
   5 -10   5        0.58       -1.25     11.67 o
  -6  -9   5       72.28       75.24     18.92 o
  -5  -9   5      245.70      238.57     20.51 o
  -4  -9   5      364.69      300.54     22.06 o
  -3  -9   5      116.90      120.63     21.42 o
  -2  -9   5       13.84       16.37     10.98 o
  -1  -9   5     1188.75     1153.54     73.97 o
   0  -9   5      161.22      168.80     24.84 o
   1  -9   5        1.71        9.69      9.53 o
   2  -9   5     1069.19     1097.28     72.22 o
   3  -9   5      902.01      874.51     62.43 o
   4  -9   5        7.50       24.68     13.45 o
   5  -9   5      559.46      550.15     48.48 o
   6  -9   5      415.67      484.42     46.28 o
   7  -9   5        8.65        0.09     11.26 o
  -7  -8   5        8.74        0.89      7.24 o
  -6  -8   5      131.84      157.44     16.97 o
  -5  -8   5      247.16      247.52     24.07 o
  -4  -8   5        0.33        5.33      6.11 o
  -3  -8   5      337.72      337.38     31.64 o
  -2  -8   5      273.68      260.37     27.75 o
  -1  -8   5        9.70       -1.66      5.86 o
   0  -8   5      802.26      855.01     57.67 o
   1  -8   5      598.96      552.65     42.40 o
   2  -8   5       97.04       61.62     15.33 o
   3  -8   5      237.65      225.78     27.66 o
   4  -8   5     1448.35     1560.69     95.27 o
   5  -8   5       93.52       76.17     19.00 o
   6  -8   5      232.43      253.53     33.11 o
   7  -8   5      727.23      752.50     59.58 o
   8  -8   5      191.67      156.19     27.72 o
  -8  -7   5        0.14       -6.33     10.79 o
  -7  -7   5        8.90        8.84     10.72 o
  -6  -7   5      348.00      349.11     22.92 o
  -5  -7   5        8.21        8.35      6.28 o
  -4  -7   5       67.46       88.60     14.50 o
  -3  -7   5      697.63      633.50     44.84 o
  -2  -7   5       61.87       45.03     11.60 o
   0  -7   5      556.46      523.21     38.76 o
   1  -7   5        0.76       10.44      7.75 o
   2  -7   5      374.82      382.04     32.74 o
   3  -7   5      324.37      334.25     31.30 o
   4  -7   5       49.41       39.23     13.86 o
   5  -7   5      552.50      646.95     50.08 o
   6  -7   5      246.28      310.95     34.18 o
   7  -7   5      283.26      176.17     26.43 o
   8  -7   5      162.72      132.27     24.62 o
   9  -7   5      189.51      197.43     18.86 o
  -8  -6   5      266.32      276.77     31.01 o
  -7  -6   5      200.84      189.37     25.15 o
  -6  -6   5       10.77       14.21      6.21 o
  -5  -6   5      875.19      926.38     40.96 o
  -4  -6   5      870.16      903.24     39.66 o
  -3  -6   5        1.57       10.10      7.65 o
  -2  -6   5      596.78      540.80     37.97 o
  -1  -6   5     2015.02     1958.75    105.33 o
   0  -6   5       37.22       31.80      9.94 o
   1  -6   5     1745.79     1711.15     94.36 o
   2  -6   5     1056.23     1108.54     67.36 o
   3  -6   5      360.28      453.25     36.41 o
   4  -6   5     1376.11     1432.28     84.98 o
   5  -6   5      405.36      406.75     27.66 o
   6  -6   5      141.33      128.03     12.74 o
   7  -6   5       33.54       21.95      9.25 o
   8  -6   5      397.00      378.81     30.61 o
   9  -6   5       22.98       12.17      9.78 o
  10  -6   5       12.98        1.00     10.47 o
  -9  -5   5      190.34      181.09     26.22 o
  -8  -5   5       82.22       54.19     16.21 o
  -7  -5   5      195.57      205.52     25.18 o
  -6  -5   5      771.02      769.45     35.90 o
  -5  -5   5       45.09       42.40     15.08 o
  -4  -5   5      328.60      307.50     18.49 o
  -3  -5   5     1603.19     1740.35     64.94 o
  -2  -5   5      254.97      258.36     22.42 o
  -1  -5   5      207.30      174.92     17.69 o
   0  -5   5     4163.34     4245.76    209.10 o
   1  -5   5     1194.43     1113.06     64.69 o
   2  -5   5      124.09      111.89     16.24 o
   3  -5   5     1587.45     1507.86     54.80 o
   4  -5   5     1562.11     1613.11     59.14 o
   5  -5   5      158.88      138.60     15.58 o
   6  -5   5      644.74      645.26     39.86 o
   7  -5   5      617.93      657.92     42.46 o
   8  -5   5      214.39      233.27     24.71 o
   9  -5   5      297.59      359.24     31.64 o
  10  -5   5      274.12      269.02     29.16 o
 -10  -4   5      208.16      251.18     31.42 o
  -9  -4   5        0.91        2.54      9.75 o
  -8  -4   5       36.25       24.52     12.01 o
  -7  -4   5      234.34      180.00     23.46 o
  -6  -4   5        9.09       11.57      5.73 o
  -5  -4   5     1069.03     1088.34     44.68 o
  -4  -4   5      617.87      693.62     37.79 o
  -3  -4   5        0.35        1.63      3.47 o
  -2  -4   5     1225.95     1290.35     69.93 o
  -1  -4   5     2209.04     2013.69    103.23 o
   0  -4   5       13.74       10.38      5.30 o
   1  -4   5      807.18      808.75     30.38 o
   2  -4   5     1701.09     1637.55     57.31 o
   3  -4   5     1783.43     1818.28     63.86 o
   4  -4   5      162.48      152.59     14.99 o
   5  -4   5     2478.73     2306.54    108.81 o
   6  -4   5     1268.37     1231.81     65.44 o
   7  -4   5       18.02       10.25      8.31 o
   8  -4   5      461.50      500.63     36.85 o
   9  -4   5      424.24      452.94     35.84 o
  10  -4   5       45.42       67.64     17.15 o
  11  -4   5      137.21      105.61     20.85 o
 -10  -3   5       12.96       10.07     10.88 o
  -9  -3   5      375.70      401.07     36.19 o
  -8  -3   5      128.09       83.44     17.53 o
  -7  -3   5        2.66       12.01      9.16 o
  -6  -3   5      576.33      559.87     40.48 o
  -5  -3   5      973.97     1071.51     43.44 o
  -4  -3   5        5.74        8.91      9.36 o
  -3  -3   5      417.19      394.40     14.48 o
  -2  -3   5      216.60      189.20     14.44 o
  -1  -3   5        5.77        0.96      2.10 o
   0  -3   5     2111.88     2150.39     71.18 o
   1  -3   5     2060.00     2004.09    157.20 o
   2  -3   5       35.97       32.26      5.99 o
   3  -3   5       81.17       49.08      8.18 o
   4  -3   5     3674.30     3404.77    153.00 o
   5  -3   5      744.15      680.41     39.79 o
   6  -3   5      123.76      150.27     17.40 o
   7  -3   5      847.29      838.58     50.11 o
   8  -3   5      756.61      599.94     41.30 o
   9  -3   5      173.95      160.58     22.14 o
  10  -3   5      496.28      485.11     38.82 o
  11  -3   5      129.91      145.60     24.15 o
 -10  -2   5      180.65      203.58     27.91 o
  -9  -2   5      211.09      258.20     29.45 o
  -8  -2   5       15.66       17.12     10.32 o
  -7  -2   5      257.17      253.69     16.48 o
  -6  -2   5      600.48      632.39     27.84 o
  -5  -2   5        1.81        2.75      2.87 o
  -4  -2   5     1422.41     1443.51     42.10 o
  -3  -2   5     1051.70     1047.78     31.27 o
  -2  -2   5       26.74       34.30      3.75 o
  -1  -2   5     1322.89     1285.65     36.86 o
   0  -2   5     3111.01     3113.53    100.64 o
   1  -2   5      699.29      666.47     25.38 o
   2  -2   5      536.71      415.81     24.40 o
   3  -2   5      980.80      938.30     47.51 o
   4  -2   5      769.16      693.17     38.82 o
   5  -2   5      920.96      930.46     50.52 o
   6  -2   5     2792.27     2684.85    126.50 o
   7  -2   5      117.28      111.07     16.53 o
   8  -2   5      146.61      132.14     18.75 o
   9  -2   5     1753.50     1697.91     90.84 o
  10  -2   5       50.79       57.76     15.40 o
  11  -2   5      106.99      107.59     20.95 o
  12  -2   5      171.47      173.82     27.22 o
 -10  -1   5       48.93       46.12     10.51 o
  -9  -1   5      114.47      130.94     14.47 o
  -8  -1   5      580.26      576.91     50.99 o
  -7  -1   5       74.30       65.98      9.70 o
  -6  -1   5      872.36      873.46     35.51 o
  -5  -1   5     2521.05     2440.64     82.27 o
  -4  -1   5     1195.88     1209.42     54.33 o
  -3  -1   5     2208.55     2226.96     78.36 o
  -2  -1   5     3749.06     3718.01     98.01 o
  -1  -1   5     8025.09     8195.88    210.05 o
   0  -1   5      440.10      473.83     15.68 o
   1  -1   5     5215.48     6024.42    257.83 o
   2  -1   5    10268.16     9338.16    396.59 o
   3  -1   5       37.65       32.86      7.34 o
   4  -1   5     4666.30     4261.00    188.18 o
   5  -1   5     1824.05     1587.79     78.43 o
   6  -1   5      315.52      319.92     24.62 o
   7  -1   5      871.06      789.19     47.63 o
   8  -1   5      122.35      137.38     19.03 o
   9  -1   5      156.71      154.31     21.61 o
  10  -1   5      476.60      491.22     38.79 o
  11  -1   5      314.62      350.24     34.65 o
  12  -1   5        3.53       -6.15      9.19 o
 -11   0   5        0.47       -2.70      7.52 o
 -10   0   5      148.77      163.04     17.29 o
  -9   0   5      459.77      456.20     25.85 o
  -8   0   5       13.42       19.81      7.09 o
  -7   0   5      370.22      362.84     20.56 o
  -6   0   5      761.60      848.66     35.24 o
  -5   0   5      278.45      280.79     15.88 o
  -4   0   5      822.34      790.63     31.42 o
  -3   0   5     1206.17     1191.29     43.10 o
  -2   0   5      107.00       91.40      7.36 o
  -1   0   5     4342.21     4182.86    109.21 o
   0   0   5     5162.26     5020.17    296.90 o
   1   0   5      160.10      153.97      8.94 o
   2   0   5     2414.27     2425.77    109.00 o
   3   0   5     4191.55     4384.43    191.60 o
   4   0   5     1144.76     1314.31     65.16 o
   5   0   5      751.51      695.18     39.98 o
   6   0   5     1991.90     2179.01    104.89 o
   7   0   5      517.31      474.04     33.02 o
   8   0   5       94.06       97.02     16.24 o
   9   0   5      925.25     1048.61     62.06 o
  10   0   5      320.70      362.78     32.42 o
  11   0   5        1.92        0.60      8.75 o
  12   0   5      160.54      145.34     24.40 o
 -11   1   5      238.25      217.88     21.13 o
 -10   1   5       15.96       13.30      8.37 o
  -9   1   5        0.02        1.45      6.10 o
  -8   1   5      754.21      797.60     36.64 o
  -7   1   5      271.51      290.29     18.96 o
  -6   1   5      184.40      199.34     14.82 o
  -5   1   5     2253.76     2107.38     72.99 o
  -4   1   5     2563.44     2403.95     80.69 o
  -3   1   5       40.63       44.79      6.62 o
  -2   1   5     4773.10     4661.12    159.10 o
  -1   1   5     9273.46     8952.21    353.44 o
   0   1   5      652.89      600.89     23.36 o
   1   1   5     1384.99     1376.67     46.29 o
   2   1   5     6294.49     6885.72    211.07 o
   3   1   5      431.77      380.19     23.68 o
   4   1   5      553.49      522.52     30.98 o
   5   1   5     2505.26     2607.42    120.92 o
   6   1   5      349.01      372.25     18.92 o
   7   1   5      246.40      242.52     21.83 o
   8   1   5      328.60      284.70     25.46 o
   9   1   5      211.68      206.12     23.71 o
  10   1   5       68.99       51.93     13.64 o
  11   1   5      105.66       65.48     17.00 o
  12   1   5       54.80       53.47     16.37 o
 -10   2   5      133.55      133.81     17.08 o
  -9   2   5      185.66      238.81     22.25 o
  -8   2   5      206.07      190.49     16.99 o
  -7   2   5       89.06      108.97     12.58 o
  -6   2   5     1196.05     1264.08     62.97 o
  -5   2   5      185.06      205.35     14.12 o
  -4   2   5        5.22        3.56      3.83 o
  -3   2   5     1332.05     1387.90     49.36 o
  -2   2   5      899.26      863.66     73.50 o
  -1   2   5     1021.83     1036.13     37.13 o
   0   2   5     3189.14     3217.20     84.53 o
   1   2   5      118.01      120.68      6.10 o
   2   2   5     1675.13     1616.04     44.66 o
   3   2   5     3280.81     3255.41     86.12 o
   4   2   5      767.56      773.19     23.60 o
   5   2   5        0.23       14.86     19.33 o
   6   2   5      523.75      444.03     22.46 o
   7   2   5     1434.38     1570.46     60.17 o
   8   2   5      174.20      160.06     14.95 o
   9   2   5      513.55      554.43     30.56 o
  10   2   5      442.08      405.08     33.80 o
  11   2   5      113.58       73.38     17.28 o
  12   2   5       63.33       43.05     15.02 o
 -10   3   5      186.95      221.51     28.50 o
  -9   3   5        1.58       -4.67      7.90 o
  -8   3   5      128.12      153.23     15.93 o
  -7   3   5      626.09      705.94     33.51 o
  -6   3   5      311.80      299.36     18.56 o
  -5   3   5     1039.04     1031.92     65.38 o
  -4   3   5     1542.06     1547.68     60.16 o
  -3   3   5      563.77      587.74     36.94 o
  -2   3   5      306.33      300.89     11.07 o
  -1   3   5     3718.57     3626.18     95.07 o
   0   3   5     1408.04     1489.12     41.59 o
   1   3   5       47.89       48.60      6.32 o
   2   3   5      131.49      123.98      6.27 o
   3   3   5     2029.61     1974.37     53.60 o
   4   3   5      246.71      255.86     14.37 o
   5   3   5      756.18      785.84     64.58 o
   6   3   5       71.35       85.72     19.58 o
   7   3   5       39.10       50.78     11.29 o
   8   3   5      594.12      635.41     56.41 o
   9   3   5      341.73      339.01     26.51 o
  10   3   5        0.02       -2.38      5.79 o
  11   3   5       85.77       65.04     12.63 o
  12   3   5      160.52      158.33     24.74 o
 -10   4   5       10.29       17.62     12.23 o
  -9   4   5      190.82      219.13     26.97 o
  -8   4   5      149.87      130.67     20.38 o
  -7   4   5       66.95       58.17     13.23 o
  -6   4   5      468.26      432.38     24.27 o
  -5   4   5     1054.50     1091.53     43.59 o
  -4   4   5       51.87       48.28     15.73 o
  -3   4   5      210.79      180.36     55.75 o
  -2   4   5     1974.79     1984.05     55.10 o
  -1   4   5      720.13      745.97     23.45 o
   0   4   5      217.53      192.64     10.28 o
   1   4   5     1887.47     1863.83     51.42 o
   2   4   5      128.10      120.22      9.03 o
   3   4   5        2.77        2.75      3.06 o
   4   4   5     1140.39     1109.85     42.39 o
   5   4   5      708.59      668.46     32.06 o
   6   4   5       18.25       15.72      5.17 o
   7   4   5      179.22      190.35     15.23 o
   8   4   5      578.61      562.62     29.28 o
   9   4   5        8.21        0.74      5.32 o
  10   4   5      139.03      160.84     17.22 o
  11   4   5      113.42      120.76     16.34 o
 -10   5   5      114.46      117.28     22.92 o
  -9   5   5       34.28       18.50     11.76 o
  -8   5   5       96.14      139.14     21.04 o
  -7   5   5       62.96       89.87     16.56 o
  -6   5   5      707.50      734.03     45.88 o
  -5   5   5       10.25       -2.82      4.61 o
  -4   5   5      681.98      689.97     41.27 o
  -3   5   5      537.86      451.31     29.76 o
  -2   5   5      563.95      606.35     36.94 o
  -1   5   5     1352.48     1454.43     51.57 o
   0   5   5      908.40     1012.96     38.09 o
   1   5   5     1022.74     1165.63     43.10 o
   2   5   5      813.90      853.61     33.64 o
   3   5   5     2516.85     2485.50    204.11 o
   4   5   5      799.35      833.28     34.17 o
   5   5   5      101.70       78.38      9.04 o
   6   5   5     1540.82     1594.81     87.44 o
   7   5   5      213.02      241.02     43.10 o
   8   5   5       15.44       16.95      6.66 o
   9   5   5      408.44      434.13     26.01 o
  10   5   5       81.95      104.01     22.45 o
  11   5   5        0.91       -1.22      7.25 o
  -9   6   5       51.56       52.71     16.12 o
  -8   6   5      132.71      153.65     22.77 o
  -7   6   5       13.80        9.82      8.69 o
  -6   6   5       13.67       10.38      7.75 o
  -5   6   5      407.98      440.05     31.77 o
  -4   6   5      171.61       70.93     13.11 o
  -3   6   5       16.98       34.65      9.56 o
  -2   6   5      461.02      469.21     30.73 o
  -1   6   5     1605.62     1700.03     60.32 o
   0   6   5       66.06       62.06      7.35 o
   1   6   5     1125.88     1221.71     75.75 o
   2   6   5     1280.77     1278.28     47.73 o
   3   6   5       63.02       52.18      7.46 o
   4   6   5     1652.19     1798.48     65.27 o
   5   6   5      235.25      233.48     15.05 o
   6   6   5        2.54        3.85      4.58 o
   7   6   5      329.86      292.14     21.50 o
   8   6   5      507.04      555.19     26.45 o
   9   6   5        7.96        5.22      6.28 o
  10   6   5      112.98      113.05     15.32 o
  11   6   5      109.94       73.95     13.71 o
  -8   7   5       27.17       22.89     12.01 o
  -7   7   5        0.98        3.73      8.62 o
  -6   7   5      297.48      300.35     26.87 o
  -5   7   5       52.78       63.75     13.48 o
  -4   7   5        2.70        2.63      6.11 o
  -3   7   5      125.82      115.08     15.93 o
  -2   7   5      268.60      246.22     21.26 o
  -1   7   5       64.20       85.04      9.09 o
   0   7   5      190.86      227.67     14.29 o
   1   7   5      213.90      228.90     17.03 o
   2   7   5       68.99       90.66      9.36 o
   3   7   5      290.49      303.07     17.43 o
   4   7   5      924.96      925.27     38.29 o
   5   7   5      120.80       94.91     23.66 o
   6   7   5      285.64      301.01     18.78 o
   7   7   5      124.70      116.32     13.12 o
   8   7   5       21.38       27.14      8.09 o
   9   7   5      233.78      256.37     36.36 o
  10   7   5       13.86       23.29     13.53 o
  -8   8   5      100.76      107.87     20.57 o
  -7   8   5      133.85      155.00     22.52 o
  -6   8   5      123.02      114.58     18.78 o
  -5   8   5      242.01      215.18     23.49 o
  -4   8   5      421.57      371.66     29.66 o
  -3   8   5      145.96      130.32     17.75 o
  -2   8   5       33.17       33.87     10.57 o
  -1   8   5     1143.74     1214.18     69.07 o
   0   8   5      238.04      251.09     16.09 o
   1   8   5        9.69       17.73      5.81 o
   2   8   5      121.98      128.79     11.75 o
   3   8   5      525.54      516.15     25.23 o
   4   8   5       11.63        5.53      4.87 o
   5   8   5      155.94      169.40     14.93 o
   6   8   5       68.72       94.63     11.54 o
   7   8   5        1.97       -3.35      5.34 o
   8   8   5       55.44       60.48     11.09 o
   9   8   5       86.12       91.69     22.08 o
  -7   9   5        0.02       -4.20      8.18 o
  -6   9   5       50.79       49.64     13.89 o
  -5   9   5      273.70      305.71     29.29 o
  -4   9   5       16.52       11.41      8.91 o
  -3   9   5      442.11      501.57     36.03 o
  -2   9   5      145.94      181.63     20.82 o
  -1   9   5      433.18      415.30     22.75 o
   0   9   5      617.53      641.11     30.30 o
   1   9   5      432.49      449.41     23.70 o
   2   9   5       13.03       13.13      6.07 o
   3   9   5        1.39        1.74      5.07 o
   4   9   5      615.71      629.91     30.46 o
   5   9   5       43.65       59.93      9.85 o
   6   9   5        0.62       -0.63      8.53 o
   7   9   5      276.86      283.67     34.40 o
   8   9   5       57.95       55.35     17.53 o
   9   9   5        0.57        4.17     12.48 o
  -6  10   5       22.97       19.88     11.26 o
  -5  10   5        0.05       -6.99      7.24 o
  -4  10   5      137.32      127.63     19.60 o
  -3  10   5      106.36       82.19     16.09 o
  -2  10   5       41.81       39.95     12.64 o
  -1  10   5       87.86       95.17     16.12 o
   0  10   5      327.80      326.07     20.39 o
   1  10   5        3.84       15.69      6.27 o
   2  10   5      446.20      444.02     24.17 o
   3  10   5      187.81      241.55     28.94 o
   4  10   5        4.04        4.80     10.25 o
   5  10   5      193.18      174.54     26.53 o
   6  10   5      199.02      227.66     31.89 o
   7  10   5        0.15        5.42     11.35 o
  -4  11   5       45.81       43.09     14.33 o
  -3  11   5        7.42       22.55     11.60 o
  -2  11   5       96.21       97.56     17.47 o
  -1  11   5       37.74       46.82     13.86 o
   0  11   5        2.46        6.71     10.22 o
   1  11   5       55.22      104.23     20.88 o
   2  11   5       52.68       45.75     15.30 o
   3  11   5       11.97       24.96     12.86 o
   4  11   5       64.37       54.41     16.65 o
   5  11   5       10.01       29.88     13.70 o
   6  11   5       17.77        4.30     11.92 o
   1  12   5        1.22        7.71     12.61 o
   2  12   5        9.24        4.95     12.48 o
   3  12   5       53.73       63.28     19.66 o
  -3 -10   6       39.60       51.21     17.31 o
  -2 -10   6       64.85       71.56     18.19 o
  -1 -10   6      384.61      337.16     36.28 o
   0 -10   6        2.41       19.66     12.89 o
   1 -10   6      142.95      101.35     21.54 o
   2 -10   6      319.68      296.49     34.78 o
   3 -10   6       25.52       12.73     13.11 o
   4 -10   6      112.05      119.25     25.53 o
  -5  -9   6       48.33       46.24     29.40 o
  -4  -9   6       36.34       20.24      8.16 o
  -3  -9   6      233.04      232.02     28.50 o
  -2  -9   6      346.12      393.45     36.38 o
  -1  -9   6        4.74        5.24      9.22 o
   0  -9   6      357.05      359.46     35.03 o
   1  -9   6      578.21      562.25     45.59 o
   2  -9   6        7.36       44.62     15.93 o
   3  -9   6      164.52      225.25     30.07 o
   4  -9   6      457.77      432.80     41.27 o
   5  -9   6        2.28       -1.85     11.51 o
   6  -9   6      165.71      158.86     29.07 o
  -6  -8   6       39.56       30.48     14.42 o
  -5  -8   6      149.79      156.71     16.76 o
  -4  -8   6      400.18      355.26     51.02 o
  -3  -8   6       31.29       26.69     11.79 o
  -2  -8   6       63.78       59.05     15.18 o
  -1  -8   6      455.68      451.93     37.47 o
   0  -8   6      118.39      120.89     20.29 o
   1  -8   6       84.70       76.39     17.47 o
   2  -8   6     1187.46     1215.19     76.89 o
   3  -8   6      527.00      606.87     48.01 o
   4  -8   6       14.35        1.94      9.85 o
   5  -8   6     1069.63     1118.98     76.11 o
   6  -8   6      641.66      607.63     51.77 o
   7  -8   6        0.37       -3.17     10.60 o
  -7  -7   6       18.58       23.99     13.48 o
  -6  -7   6      270.42      216.46     27.50 o
  -5  -7   6      387.07      413.90     25.10 o
  -4  -7   6      114.49      126.53     22.92 o
  -3  -7   6      329.96      340.28     27.70 o
  -2  -7   6      345.56      336.47     29.88 o
  -1  -7   6        0.26       -3.79      5.52 o
   0  -7   6      317.82      282.85     27.00 o
   1  -7   6      277.38      296.80     28.35 o
   2  -7   6        8.23       11.51      8.78 o
   3  -7   6      121.59      126.50     21.07 o
   4  -7   6      707.92      765.80     55.72 o
   5  -7   6       23.50       24.11     13.73 o
   6  -7   6      142.65      141.86     25.09 o
   7  -7   6     1252.83     1296.34     84.67 o
   8  -7   6      148.63      160.43     27.19 o
   9  -7   6      168.17      153.65     27.34 o
  -8  -6   6        0.20        3.79     11.85 o
  -7  -6   6       42.71       53.81     15.96 o
  -6  -6   6      133.65      179.56     25.06 o
  -5  -6   6       51.00       60.04     17.59 o
  -4  -6   6      169.78      181.68     15.51 o
  -3  -6   6      852.64      799.16     36.47 o
  -2  -6   6        1.63        1.94      6.80 o
  -1  -6   6      469.30      504.55     37.00 o
   0  -6   6     1114.57      951.94     58.29 o
   1  -6   6        1.00       -1.44      5.61 o
   2  -6   6       38.50       41.36     11.79 o
   3  -6   6      626.71      671.72     48.07 o
   4  -6   6       43.82       36.53     11.73 o
   5  -6   6      192.43      207.81     26.28 o
   6  -6   6      206.60      256.45     29.98 o
   7  -6   6      378.50      385.99     30.35 o
   8  -6   6      117.63      134.68     19.47 o
   9  -6   6      233.45      240.86     27.00 o
  -9  -5   6       47.66       74.35     19.85 o
  -8  -5   6      180.32      205.40     27.91 o
  -7  -5   6      282.72      316.37     33.08 o
  -6  -5   6       44.29       47.07     14.68 o
  -5  -5   6      491.63      593.55     43.21 o
  -4  -5   6      907.15      927.52     41.93 o
  -3  -5   6       93.66      103.98     11.44 o
  -2  -5   6      573.31      677.27     43.37 o
  -1  -5   6     1975.31     2026.48    106.74 o
   0  -5   6        0.01        4.55      6.21 o
   1  -5   6     1843.47     1755.33     95.45 o
   2  -5   6     1501.21     1400.86     80.03 o
   3  -5   6       86.06      104.55     17.18 o
   4  -5   6     1212.34     1253.52     48.37 o
   5  -5   6     1206.69     1226.29     63.97 o
   6  -5   6      136.91      116.75     15.90 o
   7  -5   6      114.57      136.44     18.72 o
   8  -5   6      547.26      492.51     36.50 o
   9  -5   6      153.06      118.85     20.51 o
  10  -5   6       82.81       69.99     17.25 o
  -9  -4   6      192.99      161.15     25.43 o
  -8  -4   6       37.90       15.74     11.67 o
  -7  -4   6       82.04       50.20     14.33 o
  -6  -4   6      656.19      696.09     49.42 o
  -5  -4   6        1.11        5.52      7.49 o
  -4  -4   6      454.10      485.34     24.76 o
  -3  -4   6      497.88      500.20     24.79 o
  -2  -4   6       76.46       79.20      9.09 o
  -1  -4   6      969.61      929.80     53.31 o
   0  -4   6     2372.17     2394.28    122.17 o
   1  -4   6     1844.73     1728.30     92.29 o
   2  -4   6      426.80      504.35     22.15 o
   3  -4   6     4405.89     4646.35    178.63 o
   4  -4   6     1369.56     1310.80     65.85 o
   5  -4   6      257.81      301.79     23.58 o
   6  -4   6     2399.56     2096.29    102.60 o
   7  -4   6      553.86      554.88     38.16 o
   8  -4   6        0.18        8.72      8.59 o
   9  -4   6      376.99      379.31     33.24 o
  10  -4   6      279.38      272.06     29.79 o
  11  -4   6      101.20       75.98     18.31 o
 -10  -3   6      207.08      185.23     28.25 o
  -9  -3   6        5.43       13.61     11.60 o
  -8  -3   6      169.83      172.97     25.15 o
  -7  -3   6      545.06      538.92     42.46 o
  -6  -3   6       99.85       86.39     17.69 o
  -5  -3   6      542.48      464.76     36.59 o
  -4  -3   6     1378.57     1321.05     74.38 o
  -3  -3   6      116.12       96.70      9.38 o
  -2  -3   6      256.14      239.30     14.46 o
  -1  -3   6     1290.47     1266.76     44.14 o
   0  -3   6       12.52        9.32      3.04 o
   1  -3   6      223.08      246.21     12.82 o
   2  -3   6      901.93      942.06     35.82 o
   3  -3   6      401.32      392.10     25.09 o
   4  -3   6     1719.86     1797.23     86.20 o
   5  -3   6     1401.07     1258.53     65.48 o
   6  -3   6      720.05      747.33     45.12 o
   7  -3   6      176.44      161.68     19.47 o
   8  -3   6     1057.41      956.33     57.51 o
   9  -3   6      115.45      113.67     19.54 o
  10  -3   6       62.91       53.81     15.74 o
  11  -3   6      114.61       95.83     20.19 o
 -10  -2   6       10.03        9.82     12.51 o
  -9  -2   6      162.27      165.70     25.68 o
  -8  -2   6       99.77      118.75     21.35 o
  -7  -2   6        7.19        6.96      8.62 o
  -6  -2   6      740.72      819.14     53.69 o
  -5  -2   6      564.31      535.97     24.51 o
  -4  -2   6       31.40       28.44      5.74 o
  -3  -2   6     1008.54     1025.14     31.30 o
  -2  -2   6     1720.65     1833.57     51.51 o
  -1  -2   6      518.61      509.39     17.46 o
   0  -2   6     2219.77     2202.60     73.29 o
   1  -2   6      900.44      886.58     32.98 o
   2  -2   6        4.58       13.04      4.99 o
   3  -2   6      594.10      655.48     36.88 o
   4  -2   6     2696.29     2624.01     85.53 o
   5  -2   6       30.51       22.70      7.43 o
   6  -2   6      167.97      139.98     17.12 o
   7  -2   6      746.10      717.47     45.22 o
   8  -2   6      450.42      457.58     34.71 o
   9  -2   6      384.96      389.91     33.33 o
  10  -2   6      369.04      435.38     37.41 o
  11  -2   6       71.28       59.74     16.87 o
 -10  -1   6      108.70      110.00     22.58 o
  -9  -1   6       48.66       36.63     14.27 o
  -8  -1   6       14.61       12.73      6.20 o
  -7  -1   6      130.01      123.19     15.19 o
  -6  -1   6      477.45      463.02     31.91 o
  -5  -1   6       33.46       32.88      6.69 o
  -4  -1   6      619.15      566.45     24.99 o
  -3  -1   6      719.26      755.52     35.56 o
  -2  -1   6     1108.73     1280.68     37.22 o
  -1  -1   6     8990.09     8855.36    227.00 o
   0  -1   6     2697.73     2597.40     70.22 o
   1  -1   6        4.90        2.82      3.61 o
   2  -1   6      609.34      552.94     31.11 o
   3  -1   6     2320.18     2656.47    120.79 o
   4  -1   6        0.24        4.30      4.92 o
   5  -1   6       16.98        9.93      4.41 o
   6  -1   6      643.34      654.79     40.92 o
   7  -1   6      179.63      184.95     20.76 o
   8  -1   6       18.90       33.30     11.38 o
   9  -1   6     1306.07     1117.79     66.04 o
  10  -1   6       59.95       58.39     16.06 o
  11  -1   6       94.14      114.39     21.51 o
 -10   0   6       56.08       46.82     11.34 o
  -9   0   6       79.21       77.02     12.31 o
  -8   0   6      459.96      471.73     25.87 o
  -7   0   6      170.01      153.91     14.24 o
  -6   0   6       19.76       23.34      6.41 o
  -5   0   6     1745.57     1651.53     59.47 o
  -4   0   6      371.05      350.79     21.21 o
  -3   0   6      507.50      497.74     22.35 o
  -2   0   6      286.11      299.42     15.58 o
  -1   0   6     5163.30     5387.21    173.18 o
   0   0   6     3618.84     3741.84    118.60 o
   1   0   6     4430.28     4742.75    148.49 o
   2   0   6     1195.15     1233.41     60.33 o
   3   0   6      303.04      304.77     20.92 o
   4   0   6     7641.63     8041.81    347.32 o
   5   0   6     3102.00     3461.52    157.89 o
   6   0   6        3.72        2.13      5.71 o
   7   0   6      951.73      904.40     53.06 o
   8   0   6      881.06      882.26     53.87 o
   9   0   6      153.55      151.37     21.48 o
  10   0   6      221.45      234.03     27.12 o
  11   0   6      355.81      275.79     30.86 o
  12   0   6       33.60       23.83     13.86 o
 -10   1   6       73.19       63.85     13.05 o
  -9   1   6      311.45      287.32     21.98 o
  -8   1   6       15.66       21.47      8.04 o
  -7   1   6      312.18      359.25     21.28 o
  -6   1   6      843.77      817.63     42.73 o
  -5   1   6       66.12       74.08      9.53 o
  -4   1   6     1787.44     1833.61     69.00 o
  -3   1   6     1388.42     1416.38     68.64 o
  -2   1   6       14.13       36.13     17.56 o
  -1   1   6      484.78      462.60     20.33 o
   0   1   6     4004.48     4054.47    128.29 o
   1   1   6     2659.14     2375.59    201.85 o
   2   1   6     2069.50     2186.95     87.94 o
   3   1   6     1604.66     1447.08     78.52 o
   4   1   6     1948.49     1837.83     87.71 o
   5   1   6      691.43      731.33     42.96 o
   6   1   6     1514.43     1543.98     78.71 o
   7   1   6       79.28      131.14     18.09 o
   8   1   6      148.72      131.70     18.75 o
   9   1   6      758.18      824.97     53.03 o
  10   1   6      139.38      106.37     20.23 o
  11   1   6        0.04        2.76      8.69 o
  12   1   6      161.79      177.30     27.38 o
 -10   2   6       74.05       95.47     15.54 o
  -9   2   6       38.57       26.03     13.66 o
  -8   2   6      345.59      340.48     23.38 o
  -7   2   6      242.41      238.06     20.79 o
  -6   2   6       23.19       17.95      7.15 o
  -5   2   6      631.66      591.23     27.51 o
  -4   2   6     1165.34     1252.98     47.20 o
  -3   2   6      291.57      268.58     31.69 o
  -2   2   6     2789.31     2887.26     94.66 o
  -1   2   6     1164.82     1174.01     58.98 o
   0   2   6       39.96       45.83      6.68 o
   1   2   6     1002.01     1002.53     36.12 o
   2   2   6     2628.84     2667.02     71.63 o
   3   2   6      462.65      442.12     20.77 o
   4   2   6      783.40      662.27     27.10 o
   5   2   6     2826.15     2685.81    115.68 o
   6   2   6      708.30      739.43     33.01 o
   7   2   6      581.12      588.65     27.04 o
   8   2   6     1333.28     1192.64     67.33 o
   9   2   6       49.55       43.49     13.08 o
  10   2   6      112.25      123.68     21.32 o
  11   2   6       92.87      102.32     20.16 o
  12   2   6       26.28       46.69     15.93 o
 -10   3   6       42.30       52.87     16.09 o
  -9   3   6      157.06      166.98     18.31 o
  -8   3   6      244.18      213.03     46.63 o
  -7   3   6      100.49      117.04     13.99 o
  -6   3   6      723.57      738.96     33.79 o
  -5   3   6      273.98      280.55     50.75 o
  -4   3   6       15.32       16.99      5.34 o
  -3   3   6     1317.51     1461.04     53.03 o
  -2   3   6      653.27      668.73     27.88 o
  -1   3   6       65.04       72.07      7.72 o
   0   3   6     1931.34     1910.17     52.89 o
   1   3   6      569.04      524.15     17.48 o
   2   3   6      165.85      182.90      8.46 o
   3   3   6     1440.83     1494.09     42.16 o
   4   3   6     1819.01     1840.81     88.15 o
   5   3   6      137.37      174.41     30.31 o
   6   3   6      308.23      338.36     19.43 o
   7   3   6      388.79      441.62     23.95 o
   8   3   6      205.17      256.84     56.37 o
   9   3   6      542.75      571.00     30.83 o
  10   3   6      195.15      209.93     33.76 o
  11   3   6       30.06       40.86     14.64 o
  -9   4   6        5.10       12.67     10.19 o
  -8   4   6      149.06      199.88     25.02 o
  -7   4   6      496.21      520.85     28.32 o
  -6   4   6       13.13       27.84      8.47 o
  -5   4   6      598.13      653.64     30.59 o
  -4   4   6      690.65      744.79     47.95 o
  -3   4   6      523.88      564.66     25.83 o
  -2   4   6      330.56      316.02     23.72 o
  -1   4   6     2272.80     2283.38     76.55 o
   0   4   6     1692.04     1614.23     45.84 o
   1   4   6      172.49      201.65     11.26 o
   2   4   6     1169.61     1122.68     32.97 o
   3   4   6      455.78      469.84     21.71 o
   4   4   6       68.88       67.87     12.65 o
   5   4   6      537.96      585.76     27.39 o
   6   4   6       59.03       68.54      9.62 o
   7   4   6        0.39        1.89      5.03 o
   8   4   6      103.65      108.53     10.57 o
   9   4   6      351.14      357.59     23.36 o
  10   4   6        0.65       -0.30      6.00 o
  11   4   6      142.81      122.70     16.76 o
  -9   5   6      207.70      211.04     27.81 o
  -8   5   6       33.09       51.11     14.42 o
  -7   5   6        0.37        6.02      7.71 o
  -6   5   6      341.90      340.17     28.47 o
  -5   5   6      249.28      263.94     23.52 o
  -4   5   6      119.66       90.62     14.46 o
  -3   5   6      164.56      156.34     13.01 o
  -2   5   6      868.67      851.17     34.61 o
  -1   5   6        1.00        6.71      5.58 o
   0   5   6       37.33       37.71      5.67 o
   1   5   6     1865.41     1833.76     64.46 o
   2   5   6      237.87      238.28     13.95 o
   3   5   6      484.10      462.32     22.07 o
   4   5   6     1203.17     1228.93     59.77 o
   5   5   6      322.93      331.51     18.71 o
   6   5   6      223.15      223.52     16.28 o
   7   5   6      224.52      254.41     32.77 o
   8   5   6      140.44      155.19     52.81 o
   9   5   6       19.45       21.37      8.01 o
  10   5   6       28.70       52.14     11.53 o
  11   5   6      126.80      152.53     18.10 o
  -9   6   6       32.74       37.79     14.83 o
  -8   6   6       88.12       60.55     15.99 o
  -7   6   6       84.38       96.18     17.91 o
  -6   6   6       90.00      111.54     17.97 o
  -5   6   6       77.46       81.28     15.08 o
  -4   6   6      491.45      453.34     32.68 o
  -3   6   6      305.95      342.27     26.40 o
  -2   6   6        1.00        4.45      5.86 o
  -1   6   6      857.39      874.58     49.29 o
   0   6   6      462.77      453.58     21.47 o
   1   6   6      213.56      217.32     13.61 o
   2   6   6      206.33      212.81     13.69 o
   3   6   6      756.50      778.00     32.97 o
   4   6   6      298.32      334.83     46.74 o
   5   6   6        7.61       11.41      5.04 o
   6   6   6      564.39      634.06     30.22 o
   7   6   6       95.39      104.68     12.47 o
   8   6   6       43.41       34.33      8.80 o
   9   6   6      257.29      244.12     20.51 o
  10   6   6       14.81       20.42      9.23 o
  -8   7   6       54.37       31.39     13.39 o
  -7   7   6      171.69      122.99     20.54 o
  -6   7   6       15.17       14.74      9.66 o
  -5   7   6       45.52       56.41     13.55 o
  -4   7   6      124.95      127.22     18.60 o
  -3   7   6        1.18        6.37      6.49 o
  -2   7   6      195.89      244.66     23.24 o
  -1   7   6        7.34        5.27      5.86 o
   0   7   6       76.36       90.27      9.83 o
   1   7   6      131.63      132.41     11.43 o
   2   7   6       83.98       90.90      9.83 o
   3   7   6       10.79       16.93      5.48 o
   4   7   6      574.62      531.85     26.15 o
   5   7   6      266.36      278.40     17.75 o
   6   7   6       25.92       31.65      7.53 o
   7   7   6      294.73      237.26     18.46 o
   8   7   6      371.49      390.54     24.30 o
   9   7   6        2.51        8.70      7.09 o
  10   7   6       53.33       62.66     12.76 o
  -7   8   6       21.13       17.81     11.85 o
  -6   8   6      463.47      468.83     36.81 o
  -5   8   6       16.64        3.70      8.75 o
  -4   8   6       77.17       63.63     14.36 o
  -3   8   6      260.47      253.12     25.06 o
  -2   8   6      632.40      604.87     40.01 o
  -1   8   6       54.93       48.92     11.88 o
   0   8   6      233.42      225.34     22.33 o
   1   8   6       84.38      100.88     10.90 o
   2   8   6       29.03       23.51      6.78 o
   3   8   6       58.89       69.51     15.18 o
   4   8   6      120.87      146.85     13.57 o
   5   8   6        2.48        1.71      4.92 o
   6   8   6        0.38        6.36      5.51 o
   7   8   6      157.21      125.97     16.59 o
   8   8   6        3.31        5.25      7.44 o
   9   8   6       49.99       46.80     10.75 o
  -6   9   6        9.42        7.24     10.25 o
  -5   9   6      125.41      147.01     21.64 o
  -4   9   6      167.73      177.55     22.33 o
  -3   9   6       13.04        1.98      7.68 o
  -2   9   6        0.18       -3.39      7.02 o
  -1   9   6      498.24      509.95     36.59 o
   0   9   6       39.92        7.93      8.72 o
   1   9   6       72.92       94.97     11.48 o
   2   9   6       37.38       46.84      8.59 o
   3   9   6      372.32      366.35     21.64 o
   4   9   6       52.82       52.26      9.75 o
   5   9   6       56.67       86.63     21.75 o
   6   9   6       63.49       47.08      9.47 o
   7   9   6        2.25        8.52      6.79 o
   8   9   6       27.85       15.52     13.11 o
  -5  10   6       31.06       29.45     11.79 o
  -4  10   6        0.00       -3.48      8.06 o
  -3  10   6       93.65       94.36     18.25 o
  -2  10   6        9.71       -2.32      7.75 o
  -1  10   6       38.21       36.00     12.70 o
   0  10   6      188.19      211.86     23.27 o
   1  10   6      232.15      280.40     25.12 o
   2  10   6        9.89       -0.16      5.89 o
   3  10   6       59.60       74.64     18.69 o
   4  10   6      274.35      271.73     41.28 o
   5  10   6       51.19       64.10     18.75 o
   6  10   6       20.07       25.09     14.68 o
   7  10   6       64.44       87.11     22.45 o
  -3  11   6       54.96       58.14     16.02 o
  -2  11   6        2.46       -0.88      8.91 o
  -1  11   6       26.14       28.16     12.17 o
   0  11   6       48.62       42.71     13.39 o
   1  11   6        1.63       -7.06      7.06 o
   2  11   6       28.20       23.64     13.55 o
   3  11   6       59.85       58.95     17.78 o
   4  11   6        0.12        1.38     10.69 o
   5  11   6       76.68      109.31     24.43 o
  -1 -10   7      225.23      242.08     31.04 o
   0 -10   7       83.39       98.34     22.14 o
   1 -10   7       40.81       29.95     15.71 o
   2 -10   7       15.27       13.73     12.29 o
  -4  -9   7      137.09      137.13     24.15 o
  -3  -9   7       18.18       13.69      8.39 o
  -2  -9   7       32.92       24.18     12.61 o
  -1  -9   7      615.60      659.90     50.49 o
   0  -9   7        0.12        6.62     10.98 o
   1  -9   7      186.95      184.13     26.56 o
   2  -9   7      260.62      262.59     31.86 o
   3  -9   7      183.51      164.60     26.84 o
   4  -9   7      145.27      190.25     29.63 o
   5  -9   7      201.86      264.04     35.78 o
  -5  -8   7       53.86       33.24     14.80 o
  -4  -8   7       94.27      101.74     14.14 o
  -3  -8   7      396.90      445.39     27.21 o
  -2  -8   7      157.96      102.70     18.97 o
  -1  -8   7        0.68        7.78      8.84 o
   0  -8   7      772.46      773.29     54.69 o
   1  -8   7      682.98      673.73     49.80 o
   2  -8   7       28.96       29.82     12.79 o
   3  -8   7      228.61      244.50     30.67 o
   4  -8   7      656.59      760.34     58.39 o
   5  -8   7        3.30        1.91      9.22 o
   6  -8   7      237.75      285.52     36.59 o
   7  -8   7      349.91      387.12     43.84 o
  -6  -7   7      132.19      106.34     22.20 o
  -5  -7   7       68.08       53.28     17.34 o
  -4  -7   7      630.09      552.09     43.84 o
  -3  -7   7      179.65      185.31     17.13 o
  -2  -7   7       10.92        7.21      8.37 o
  -1  -7   7      219.77      200.57     23.74 o
   0  -7   7      109.82       95.49     17.18 o
   1  -7   7        9.73       20.32     10.57 o
   2  -7   7      408.23      447.67     37.60 o
   3  -7   7      174.73      185.26     25.84 o
   4  -7   7      208.47      236.00     29.70 o
   5  -7   7      608.25      594.30     49.26 o
   6  -7   7      312.31      309.72     35.78 o
   7  -7   7       37.36       34.93     15.77 o
   8  -7   7      511.69      583.26     51.27 o
  -7  -6   7        3.04        5.02     13.11 o
  -6  -6   7      539.19      579.22     46.66 o
  -5  -6   7      420.85      431.58     38.01 o
  -4  -6   7       88.66       88.02     18.75 o
  -3  -6   7     1055.75     1006.24     44.19 o
  -2  -6   7      943.47      952.97     58.95 o
  -1  -6   7      122.66      131.39     18.72 o
   0  -6   7      936.26      830.02     53.15 o
   1  -6   7      906.52      875.74     56.48 o
   2  -6   7      312.14      304.55     29.10 o
   3  -6   7       23.55       23.58     11.51 o
   4  -6   7      974.25     1031.09     67.92 o
   5  -6   7        0.81       -4.70      7.78 o
   6  -6   7       12.58       21.01     12.48 o
   7  -6   7      441.09      388.75     37.94 o
  -8  -5   7        0.03       -2.26     11.41 o
  -7  -5   7      165.45      159.83     26.28 o
  -6  -5   7       72.02       64.35     17.84 o
  -5  -5   7       29.56       12.83     10.35 o
  -4  -5   7      128.00       99.09     19.63 o
  -3  -5   7      393.74      382.42     22.32 o
  -2  -5   7        1.18        1.89      4.75 o
  -1  -5   7      491.60      467.17     33.87 o
   0  -5   7      639.69      614.84     41.27 o
   1  -5   7      108.22       92.57     14.99 o
   2  -5   7      191.29      213.74     23.33 o
   3  -5   7      405.64      441.96     35.81 o
   4  -5   7       10.94        9.82      8.03 o
   5  -5   7      538.92      516.28     40.86 o
   6  -5   7      399.08      360.49     28.47 o
   7  -5   7       79.51       85.33     16.12 o
   8  -5   7        8.61        3.17      9.22 o
   9  -5   7      396.05      403.05     34.81 o
  -8  -4   7      101.66      107.03     22.83 o
  -7  -4   7      157.03      143.46     24.27 o
  -6  -4   7       72.81       90.19     19.35 o
  -5  -4   7      528.46      566.58     44.00 o
  -4  -4   7      382.26      356.13     31.83 o
  -3  -4   7       76.00       78.46     15.96 o
  -2  -4   7      489.65      504.41     25.49 o
  -1  -4   7     1382.46     1394.59     75.57 o
   0  -4   7       86.07      120.10     15.05 o
   1  -4   7     1696.78     1768.16     95.05 o
   2  -4   7     1106.42     1130.84     66.60 o
   3  -4   7        0.46        1.62      3.89 o
   4  -4   7      982.93      900.01     49.29 o
   5  -4   7     1451.28     1375.62     71.03 o
   6  -4   7       22.02       29.63      9.91 o
   7  -4   7      157.15      146.13     19.13 o
   8  -4   7      523.60      545.35     39.79 o
   9  -4   7      222.42      219.16     26.37 o
  10  -4   7       91.59       83.91     18.50 o
  -9  -3   7      247.35      252.06     32.39 o
  -8  -3   7       14.84       18.56     12.73 o
  -7  -3   7      133.43      147.32     24.46 o
  -6  -3   7      541.64      486.74     40.23 o
  -5  -3   7      131.73      153.18     22.77 o
  -4  -3   7      308.35      299.44     29.76 o
  -3  -3   7      471.64      443.31     34.78 o
  -2  -3   7      114.55      144.59     11.69 o
  -1  -3   7      389.78      391.12     20.09 o
   0  -3   7     1180.69     1246.55     67.64 o
   1  -3   7      794.09      838.57     32.54 o
   2  -3   7      322.43      323.06     16.69 o
   3  -3   7     1816.78     1836.89     87.43 o
   4  -3   7      520.46      496.15     31.73 o
   5  -3   7      116.74       82.72     13.26 o
   6  -3   7     2389.69     2296.04    111.89 o
   7  -3   7      416.34      425.72     32.55 o
   8  -3   7       62.65       66.89     15.15 o
   9  -3   7      811.25      797.59     52.84 o
  10  -3   7      339.10      312.45     32.68 o
  -9  -2   7        9.89        0.66     11.70 o
  -8  -2   7      151.38      110.13     22.17 o
  -7  -2   7      621.70      595.11     46.38 o
  -6  -2   7       43.87       51.05     14.86 o
  -5  -2   7      196.42      278.90     29.13 o
  -4  -2   7     1309.89     1324.47     76.23 o
  -3  -2   7      184.69      178.86     25.24 o
  -2  -2   7      259.42      274.06     40.72 o
  -1  -2   7      775.54      822.93     26.24 o
   0  -2   7      173.01      195.32      9.92 o
   1  -2   7        4.19        0.98      2.94 o
   2  -2   7      903.87      884.83     46.10 o
   3  -2   7      283.15      290.44     21.92 o
   4  -2   7      627.86      649.14     38.66 o
   5  -2   7      943.29      982.95     54.59 o
   6  -2   7      715.10      731.65     44.81 o
   7  -2   7      311.85      327.35     28.10 o
   8  -2   7      664.60      703.77     46.75 o
   9  -2   7      130.54      113.11     19.60 o
  10  -2   7       68.06       43.05     14.21 o
  11  -2   7      176.99      190.94     27.34 o
  -9  -1   7      112.06      103.04     22.73 o
  -8  -1   7       26.23       34.68     14.24 o
  -7  -1   7        3.73       -5.02      7.96 o
  -6  -1   7      883.43      869.56     37.20 o
  -5  -1   7      396.21      417.39     28.54 o
  -4  -1   7        3.19        4.13      5.24 o
  -3  -1   7      794.25      794.39     42.00 o
  -2  -1   7     2683.46     2822.75     93.49 o
  -1  -1   7      413.09      450.19     16.19 o
   0  -1   7     1540.93     1555.64     44.69 o
   1  -1   7      965.38     1013.98     37.74 o
   2  -1   7      216.15      211.35     16.62 o
   3  -1   7     1049.08     1034.25     53.65 o
   4  -1   7     1393.80     1589.42     79.12 o
   5  -1   7      437.59      545.38     35.31 o
   6  -1   7       42.92       51.83     12.10 o
   7  -1   7     1077.56     1155.73     64.88 o
   8  -1   7      227.03      206.49     24.11 o
   9  -1   7      271.62      262.94     28.22 o
  10  -1   7      334.62      312.42     31.99 o
  11  -1   7       34.66       40.33     15.37 o
  -9   0   7       59.68       52.49     23.16 o
  -8   0   7       19.15       11.64      6.84 o
  -7   0   7       91.21       88.63     23.52 o
  -6   0   7      265.40      266.17     17.82 o
  -5   0   7        1.19       -0.88      3.78 o
  -4   0   7      188.50      167.55     13.15 o
  -3   0   7        1.37       16.40     11.99 o
  -2   0   7      802.60      842.96     33.63 o
  -1   0   7     2154.06     2164.70    114.94 o
   0   0   7      196.50      198.45      9.15 o
   1   0   7       85.58       74.93      7.68 o
   2   0   7      617.36      574.27     33.24 o
   3   0   7     2196.91     2166.56    101.47 o
   4   0   7      181.72      207.28     18.50 o
   5   0   7      743.31      756.01     44.78 o
   6   0   7      765.96      948.08     54.37 o
   7   0   7       25.28       47.07     12.32 o
   8   0   7       90.49      105.61     18.00 o
   9   0   7      855.23      936.16     59.36 o
  10   0   7       73.49       62.50     16.21 o
  11   0   7       14.93        8.97     10.38 o
  -9   1   7       64.78       63.53     11.98 o
  -8   1   7      281.12      294.98     24.27 o
  -7   1   7       86.17       86.18     11.98 o
  -6   1   7      116.10      106.11     14.85 o
  -5   1   7      594.16      652.12     29.89 o
  -4   1   7      130.50      141.93     14.88 o
  -3   1   7       78.76       82.79      9.30 o
  -2   1   7      566.97      615.86     26.69 o
  -1   1   7     2380.03     2443.05     81.77 o
   0   1   7       43.78       39.50      7.09 o
   1   1   7     2344.16     2227.58     74.14 o
   2   1   7     1679.68     1699.78     58.13 o
   3   1   7        3.42        3.54      3.10 o
   4   1   7     3322.25     3633.59    163.75 o
   5   1   7     1357.29     1553.26     78.90 o
   6   1   7       16.39       21.39      9.03 o
   7   1   7      546.91      559.80     38.48 o
   8   1   7      824.25      997.91     60.27 o
   9   1   7        1.17       -6.68      6.68 o
  10   1   7      155.61      173.03     24.68 o
  11   1   7      292.20      386.80     37.63 o
  -9   2   7      205.55      224.26     20.44 o
  -8   2   7        5.32        4.98      6.83 o
  -7   2   7      137.01      155.97     17.03 o
  -6   2   7      822.81      787.60     35.56 o
  -5   2   7        6.33        7.92      4.97 o
  -4   2   7      408.95      453.00     23.26 o
  -3   2   7      393.71      380.10     19.78 o
  -2   2   7       70.14       72.86      8.59 o
  -1   2   7      493.07      443.99     20.83 o
   0   2   7      958.87     1003.06     37.67 o
   1   2   7      667.56      741.05     44.03 o
   2   2   7      321.66      350.73     16.70 o
   3   2   7     2902.86     2791.04    112.23 o
   4   2   7     1396.92     1483.68     74.19 o
   5   2   7      621.01      711.51     42.30 o
   6   2   7     1128.06     1260.25     67.86 o
   7   2   7      312.91      349.80     28.57 o
   8   2   7      292.78      322.67     29.19 o
   9   2   7      444.09      504.55     38.70 o
  10   2   7       72.52       60.11     15.30 o
  11   2   7        0.11        5.24      9.75 o
  -9   3   7        6.79        1.04      7.43 o
  -8   3   7       94.74       90.12     13.71 o
  -7   3   7      149.20      131.88     14.85 o
  -6   3   7      102.24       97.19     16.21 o
  -5   3   7      220.49      208.16     16.07 o
  -4   3   7      702.93      723.97     32.26 o
  -3   3   7       12.82       12.81      4.84 o
  -2   3   7      596.56      651.74     28.24 o
  -1   3   7     1352.26     1414.21     51.00 o
   0   3   7       65.15       67.80     16.57 o
   1   3   7     1430.17     1380.33     50.44 o
   2   3   7      306.44      309.66     13.53 o
   3   3   7      109.32      120.60     10.02 o
   4   3   7     1373.32     1380.85     62.03 o
   5   3   7     1062.28     1184.05     77.00 o
   6   3   7      126.22      130.45     12.70 o
   7   3   7       68.66       94.43     12.06 o
   8   3   7     1641.98     1721.62     54.27 o
   9   3   7       67.44       64.59     25.10 o
  10   3   7       67.34       37.94     13.04 o
  11   3   7      142.31      158.33     24.84 o
  -9   4   7       86.73      130.79     23.17 o
  -8   4   7       81.83       73.89     13.06 o
  -7   4   7       16.28       15.45      7.16 o
  -6   4   7      638.19      703.62     62.37 o
  -5   4   7      496.51      431.65     23.91 o
  -4   4   7        7.50       11.83      5.42 o
  -3   4   7     2003.74     2025.35     71.51 o
  -2   4   7     2190.46     2030.99     71.48 o
  -1   4   7       26.74       32.77      6.29 o
   0   4   7     1998.92     1985.49     96.83 o
   1   4   7      903.20      863.47     27.01 o
   2   4   7       11.58       13.26      4.14 o
   3   4   7      165.86      147.88     16.85 o
   4   4   7      814.99      782.54     33.17 o
   5   4   7        2.93        6.74      4.68 o
   6   4   7      273.34      276.29     47.68 o
   7   4   7       58.53       69.42     10.60 o
   8   4   7       93.44       92.18     18.92 o
   9   4   7      393.56      394.10     25.39 o
  10   4   7      131.90      145.78     17.37 o
  11   4   7        0.12        2.98      8.58 o
  -8   5   7       21.34       15.96     10.94 o
  -7   5   7      185.09      222.83     25.78 o
  -6   5   7       93.84       70.99     15.18 o
  -5   5   7      253.43      257.41     18.93 o
  -4   5   7      203.91      207.15     16.39 o
  -3   5   7       15.83        6.91      6.05 o
  -2   5   7      407.09      438.90     22.43 o
  -1   5   7     1708.51     1685.64     60.11 o
   0   5   7      141.50      141.38     11.40 o
   1   5   7     1446.32     1405.52     50.00 o
   2   5   7     1915.16     1688.42     60.74 o
   3   5   7      307.35      281.32     16.32 o
   4   5   7      202.44      191.93     14.04 o
   5   5   7      780.48      787.42     34.57 o
   6   5   7      140.90      158.80     14.27 o
   7   5   7        1.67        3.51      5.21 o
   8   5   7       61.97       85.59     12.65 o
   9   5   7      211.07      195.51     18.75 o
  10   5   7       13.93       10.68      8.03 o
  11   5   7       76.36      101.17     15.99 o
  -8   6   7       99.58       82.94     18.69 o
  -7   6   7        7.67       -6.62      7.78 o
  -6   6   7      319.75      344.53     30.35 o
  -5   6   7      571.51      547.98     39.26 o
  -4   6   7       30.91       22.83      9.06 o
  -3   6   7      427.65      413.30     31.20 o
  -2   6   7      432.36      408.31     30.32 o
  -1   6   7        7.01       10.76      6.71 o
   0   6   7      105.47      140.20     17.69 o
   1   6   7      832.24      831.93     48.04 o
   2   6   7        0.75        6.58      4.20 o
   3   6   7        3.22        6.32      4.37 o
   4   6   7      659.24      712.05     32.00 o
   5   6   7      105.62      118.53     12.01 o
   6   6   7      174.09      154.29     13.99 o
   7   6   7      137.72      177.88     16.44 o
   8   6   7       62.26       33.96     10.27 o
   9   6   7       37.93       42.09      8.24 o
  10   6   7        7.75        9.71     17.65 o
  -7   7   7      100.03      122.27     21.32 o
  -6   7   7       65.89       51.24     14.14 o
  -5   7   7       17.29       11.92      9.47 o
  -4   7   7      315.41      318.00     27.75 o
  -3   7   7       31.10       19.25      9.34 o
  -2   7   7      147.66      176.70     21.04 o
  -1   7   7      168.87      147.92     18.53 o
   0   7   7       49.98       46.47     11.88 o
   1   7   7       12.85       10.79      7.24 o
   2   7   7      366.14      347.57     32.06 o
   3   7   7      236.13      251.57     16.43 o
   4   7   7        0.64        1.49      5.52 o
   5   7   7      129.49      128.12     12.86 o
   6   7   7      408.04      390.85     22.70 o
   7   7   7        6.44       18.13      7.37 o
   8   7   7       26.79       18.72      8.26 o
   9   7   7      183.82      192.36     18.84 o
  -6   8   7       30.84       35.31     13.01 o
  -5   8   7       65.39       52.43     14.39 o
  -4   8   7      150.78      107.24     18.31 o
  -3   8   7       11.98        8.34      8.65 o
  -2   8   7      202.94      226.69     24.15 o
  -1   8   7      149.08      143.24     19.25 o
   0   8   7       18.20       20.79      9.56 o
   1   8   7       34.91       32.77     10.79 o
   2   8   7       54.56       65.77      9.57 o
   3   8   7       16.57       12.20      5.85 o
   4   8   7       61.41       83.87     13.70 o
   5   8   7        1.45        1.77      4.88 o
   6   8   7       55.60       42.35     24.84 o
   7   8   7       97.04       88.30     13.00 o
   8   8   7       56.86       60.60     13.78 o
   9   8   7        0.75        2.49      6.73 o
  -5   9   7        0.70        0.50      8.69 o
  -4   9   7       38.22       38.51     12.76 o
  -3   9   7      135.41       98.90     17.87 o
  -2   9   7      120.31      103.01     17.81 o
  -1   9   7       31.04       48.26     13.45 o
   0   9   7      383.11      327.22     28.44 o
   1   9   7       93.32      105.21     17.18 o
   2   9   7        1.66       10.66      8.12 o
   3   9   7      167.47      180.03     22.83 o
   4   9   7       71.16       84.69     14.96 o
   5   9   7        8.53        5.03     12.26 o
   6   9   7        4.92        5.71      6.15 o
   7   9   7       37.72       34.83     21.84 o
   8   9   7        3.59        6.71      7.60 o
  -4  10   7       12.35       12.86     10.63 o
  -3  10   7        0.04       -0.41      8.78 o
  -2  10   7       11.76       26.18     12.29 o
  -1  10   7       83.97       62.84     15.30 o
   0  10   7        3.14       -1.00      7.68 o
   1  10   7       86.52       76.92     15.68 o
   2  10   7      147.80      122.74     18.72 o
   3  10   7       29.70       36.40      9.19 o
   4  10   7       50.80       48.34      9.93 o
   5  10   7       81.39       89.76     12.68 o
   6  10   7       45.93       35.33      9.39 o
  -2  11   7       54.58       41.83     14.68 o
  -1  11   7       16.32        7.59      9.69 o
   0  11   7        5.17        9.72      9.66 o
   1  11   7       17.67       16.71     11.70 o
   2  11   7       44.32       50.55     13.64 o
   4  11   7       49.60       33.55     16.78 o
  -2  -9   8       61.23       32.55     14.39 o
  -1  -9   8      235.51      202.10     27.91 o
   0  -9   8       78.88       64.06     18.12 o
   1  -9   8       44.82       32.02     14.33 o
   2  -9   8       49.19       41.17     16.31 o
   3  -9   8      322.97      272.78     34.68 o
  -4  -8   8      217.29      194.70     29.29 o
  -3  -8   8        2.14       -0.63      9.97 o
  -2  -8   8      110.92      114.02     20.41 o
  -1  -8   8      488.07      483.23     40.39 o
   0  -8   8        4.56       -2.16      8.94 o
   1  -8   8      211.11      207.03     26.78 o
   2  -8   8      337.24      345.57     34.31 o
   3  -8   8      294.58      274.48     32.74 o
   4  -8   8      176.60      189.65     29.70 o
   5  -8   8      238.87      274.54     35.34 o
   6  -8   8      153.95      122.48     26.43 o
  -5  -7   8       52.94       50.61     17.28 o
  -4  -7   8       14.81        9.41     12.98 o
  -3  -7   8      311.70      254.60     30.67 o
  -2  -7   8      226.57      284.59     21.37 o
  -1  -7   8       28.80       19.85     10.76 o
   0  -7   8      752.95      703.36     49.64 o
   1  -7   8      403.42      425.62     36.59 o
   2  -7   8        5.33       -1.88      8.09 o
   3  -7   8      499.11      550.59     45.72 o
   4  -7   8      386.70      377.68     36.91 o
   5  -7   8       24.95       22.99     13.23 o
   6  -7   8      264.29      289.40     36.16 o
   7  -7   8      473.17      544.72     49.23 o
  -6  -6   8       84.51       74.19     20.04 o
  -5  -6   8       71.85       66.29     18.41 o
  -4  -6   8      635.92      597.09     47.29 o
  -3  -6   8      313.35      329.95     34.15 o
  -2  -6   8        0.79       -1.60      7.75 o
  -1  -6   8      888.64      812.49     53.00 o
   0  -6   8      499.88      453.09     35.47 o
   1  -6   8       12.15       14.14      9.50 o
   2  -6   8      307.16      350.18     31.83 o
   3  -6   8      552.29      496.71     40.73 o
   4  -6   8      114.54      138.26     23.20 o
   5  -6   8      221.37      238.13     29.82 o
   6  -6   8      153.43       97.21     20.35 o
   7  -6   8        0.22       -7.62      9.03 o
   8  -6   8      323.35      386.11     40.80 o
  -7  -5   8        4.77        5.77     12.32 o
  -5  -5   8      506.97      525.88     44.21 o
  -4  -5   8       22.70       21.54     12.61 o
  -3  -5   8     1068.06     1057.39     67.11 o
  -2  -5   8     1086.35     1201.42     72.50 o
  -1  -5   8      114.73      105.46     16.21 o
   0  -5   8     1281.19     1228.39     71.06 o
   1  -5   8     1744.56     1835.26    100.50 o
   2  -5   8      443.17      456.95     36.41 o
   3  -5   8      283.98      276.01     29.01 o
   4  -5   8     1816.26     1943.48    109.88 o
   5  -5   8      166.20      170.71     24.33 o
   8  -5   8      181.10      157.89     22.04 o
   9  -5   8       94.12       93.92     19.44 o
  -8  -4   8        0.38        9.25     13.17 o
  -6  -4   8       88.09      105.74     22.73 o
  -5  -4   8       91.83       48.32     15.87 o
  -4  -4   8      317.09      381.47     35.65 o
  -3  -4   8      148.40      166.95     24.05 o
  -2  -4   8       43.60       45.22     13.77 o
  -1  -4   8      756.53      828.86     53.37 o
   0  -4   8      268.24      277.42     23.93 o
   1  -4   8       92.29       64.79     12.61 o
   2  -4   8      146.19      150.39     19.38 o
   3  -4   8      250.44      283.19     26.78 o
   4  -4   8       28.64       12.76      9.31 o
   5  -4   8      517.54      553.47     36.34 o
   6  -4   8      460.93      509.88     35.91 o
   7  -4   8        4.26        2.48      7.93 o
   8  -4   8      153.82      204.39     24.62 o
   9  -4   8      472.32      496.15     40.26 o
  -8  -3   8      128.95      125.97     24.77 o
  -7  -3   8      122.25      143.09     26.06 o
  -6  -3   8       71.09       63.97     17.81 o
  -5  -3   8      712.84      715.06     52.37 o
  -4  -3   8      242.52      302.76     32.08 o
  -3  -3   8       26.97       70.24     16.09 o
  -2  -3   8      613.69      630.96     44.78 o
  -1  -3   8      834.19      912.83     56.79 o
   0  -3   8        9.50        5.57      4.59 o
   1  -3   8      737.76      758.49     46.82 o
   2  -3   8      568.19      669.07     28.85 o
   3  -3   8      274.44      276.20     21.98 o
   4  -3   8      520.80      582.57     36.56 o
   5  -3   8     1047.73     1020.36     56.91 o
   6  -3   8       37.27       34.96     11.38 o
   7  -3   8       57.97       63.56     14.27 o
   8  -3   8      570.40      509.16     38.92 o
   9  -3   8        7.25        5.55     10.10 o
  10  -3   8       85.47       45.28     14.80 o
  -8  -2   8        6.13        2.63     11.19 o
  -7  -2   8      222.51      249.33     31.58 o
  -5  -2   8      242.20      251.02     29.54 o
  -4  -2   8      246.54      334.72     31.61 o
  -3  -2   8      272.56      349.02     31.45 o
  -2  -2   8      273.00      243.62     25.96 o
  -1  -2   8      159.62      163.14     11.81 o
   0  -2   8      429.07      450.38     17.33 o
   1  -2   8      320.88      316.33     16.31 o
   2  -2   8      368.97      344.84     23.52 o
   3  -2   8      776.48      898.85     49.70 o
   4  -2   8      169.46      171.91     18.56 o
   5  -2   8       91.90       82.51     10.26 o
   6  -2   8     1238.06     1322.09     71.68 o
   7  -2   8      174.53      144.15     19.63 o
   8  -2   8        1.31       -3.29      8.03 o
   9  -2   8      825.87      806.47     54.16 o
  10  -2   8      354.08      385.83     36.88 o
  -9  -1   8       21.47       22.08     15.96 o
  -8  -1   8      201.98      227.69     31.51 o
  -7  -1   8      175.15      172.59     26.94 o
  -6  -1   8       27.14       41.02     14.74 o
  -5  -1   8      596.00      523.12     41.86 o
  -4  -1   8     1117.33      984.83     40.28 o
  -3  -1   8       30.93       34.16      6.87 o
  -2  -1   8      521.73      567.00     26.03 o
  -1  -1   8     1950.63     1948.06     67.76 o
   0  -1   8      576.53      547.65     33.10 o
   1  -1   8        0.84        1.04      2.63 o
   2  -1   8      950.31     1031.02     53.62 o
   3  -1   8      684.65      663.41     38.66 o
   4  -1   8      190.30      214.71     21.10 o
   5  -1   8      422.40      541.15     36.41 o
   6  -1   8      444.51      482.30     24.64 o
   7  -1   8      197.26      156.07     20.70 o
   8  -1   8      173.19      178.74     23.14 o
   9  -1   8      184.61      117.78     20.88 o
  10  -1   8       31.12       26.00     12.29 o
  11  -1   8      121.51      107.84     22.55 o
  -9   0   8      132.71      123.93     25.90 o
  -8   0   8       30.56       39.64     15.84 o
  -7   0   8       21.61        9.38      6.88 o
  -6   0   8      276.71      260.47     21.15 o
  -5   0   8      246.40      219.99     21.20 o
  -4   0   8       16.24        1.90      4.69 o
  -3   0   8      403.32      378.38     40.17 o
  -2   0   8      916.66      919.06     37.23 o
  -1   0   8       90.21      103.16     18.78 o
   0   0   8     1310.02     1346.20     49.15 o
   1   0   8      917.71      923.08     46.27 o
   2   0   8       15.81       52.62     10.91 o
   3   0   8     1569.13     1444.34     91.14 o
   4   0   8     1061.39     1117.95     59.67 o
   5   0   8       40.70       40.86     11.54 o
   6   0   8      394.16      417.09     31.86 o
   7   0   8      417.56      366.26     30.89 o
   8   0   8      185.95      212.29     25.12 o
   9   0   8      185.64      209.50     26.25 o
  10   0   8      253.63      262.78     30.42 o
  11   0   8       99.54       96.58     21.89 o
  -9   1   8       74.09       83.47     13.88 o
  -8   1   8       20.35       26.33      8.83 o
  -7   1   8      130.95      156.31     15.90 o
  -6   1   8       97.69       92.58     12.68 o
  -5   1   8        1.25        0.84      5.10 o
  -4   1   8      255.99      233.74     16.08 o
  -3   1   8      109.45      109.17     11.21 o
  -2   1   8        0.18        2.99      3.95 o
  -1   1   8     1058.48     1073.63     41.55 o
   0   1   8       66.69       80.13      8.89 o
   1   1   8       22.65       21.15      5.18 o
   2   1   8      702.42      704.50     28.93 o
   3   1   8      191.55      217.17     26.81 o
   4   1   8        9.04        8.37      5.77 o
   5   1   8      421.31      488.37     33.37 o
   6   1   8      417.41      441.05     33.02 o
   7   1   8        6.41        0.97      7.24 o
   8   1   8      240.95      224.46     25.96 o
   9   1   8      291.26      326.85     32.36 o
  10   1   8       15.19       11.60     11.13 o
  11   1   8       31.20       23.11     13.73 o
  -9   2   8       67.65       69.96     13.43 o
  -8   2   8      359.34      408.33     33.13 o
  -7   2   8      195.60      176.09     39.98 o
  -6   2   8      236.00      220.25     17.78 o
  -5   2   8      647.75      670.80     43.15 o
  -4   2   8      447.46      480.45     24.89 o
  -3   2   8        8.38        1.92      9.64 o
  -2   2   8      984.20      971.37     49.31 o
  -1   2   8      567.12      539.21     24.98 o
   0   2   8        0.35        3.26      3.50 o
   1   2   8      509.55      522.79     23.31 o
   2   2   8      412.93      406.05     26.14 o
   3   2   8       12.30        4.79      5.24 o
   4   2   8      914.88      842.69     47.98 o
   5   2   8      249.14      231.92     22.26 o
   6   2   8       25.59       32.39     10.57 o
   7   2   8      384.20      404.58     32.33 o
   8   2   8      450.16      467.10     26.08 o
   9   2   8        2.12       -0.88      7.93 o
  10   2   8       78.41       58.26     15.77 o
  11   2   8      219.97      264.10     32.52 o
  -8   3   8        2.52        4.52      7.26 o
  -7   3   8      177.89      180.18     17.68 o
  -6   3   8      461.34      403.13     24.18 o
  -5   3   8       17.58       21.25     10.19 o
  -4   3   8      366.37      369.14     21.22 o
  -3   3   8      475.99      465.96     23.85 o
  -2   3   8        5.79        2.66      4.23 o
  -1   3   8      730.02      678.94     29.54 o
   0   3   8      604.57      607.74     26.56 o
   1   3   8        8.24        0.69      4.75 o
   2   3   8      114.32      123.48      9.97 o
   3   3   8     1132.16     1117.85     43.38 o
   4   3   8      412.95      382.14     20.23 o
   5   3   8      216.69      205.72     15.03 o
   6   3   8      575.55      598.12     29.54 o
   7   3   8      589.37      652.34     43.68 o
   8   3   8      114.21      121.54     19.85 o
   9   3   8      463.84      494.99     40.26 o
  10   3   8      121.77      122.89     22.04 o
  11   3   8        2.49        4.74     12.20 o
  -8   4   8       17.30       15.61      8.96 o
  -7   4   8       95.51       99.81     14.19 o
  -6   4   8        0.78        2.28      6.37 o
  -5   4   8      185.65      173.95     27.50 o
  -4   4   8      114.60      127.58     16.31 o
  -3   4   8       28.45       30.05      7.14 o
  -2   4   8      279.45      308.22     18.63 o
  -1   4   8      452.84      503.36     24.17 o
   0   4   8      253.89      227.77     14.33 o
   1   4   8      199.88      207.40     13.05 o
   2   4   8      381.25      406.97     28.97 o
   3   4   8      283.93      275.02     21.51 o
   4   4   8      124.54       84.34      9.79 o
   5   4   8      435.52      389.22     21.40 o
   6   4   8        2.75       -0.48      4.50 o
   7   4   8       34.68       31.69      8.47 o
   8   4   8      409.51      438.69     37.63 o
   9   4   8        8.33       14.14      7.17 o
  10   4   8       39.39       54.59     16.37 o
  -8   5   8       17.56       33.24     14.24 o
  -7   5   8       10.00       24.46     11.82 o
  -6   5   8      131.39      127.09     15.47 o
  -5   5   8      103.85       93.36     21.04 o
  -4   5   8        0.30        0.21      4.92 o
  -3   5   8       72.70       65.31      9.95 o
  -2   5   8      605.06      662.36     30.32 o
  -1   5   8       18.45       29.84      6.75 o
   0   5   8      591.79      626.51     31.59 o
   1   5   8      955.82     1014.12     56.35 o
   2   5   8        7.51        3.79      6.43 o
   3   5   8     1030.01     1017.06     41.00 o
   4   5   8      760.37      701.77     42.29 o
   5   5   8       70.20       69.83      9.80 o
   6   5   8      334.98      342.00     37.71 o
   7   5   8      345.94      414.54     24.87 o
   8   5   8       73.18       62.61     11.47 o
   9   5   8      120.60      130.05     16.18 o
  10   5   8       79.01       89.97     14.97 o
  -7   6   8       84.71       80.40     17.75 o
  -6   6   8       54.34       51.49     15.08 o
  -5   6   8       29.51       26.65     10.79 o
  -4   6   8      161.56      137.79     19.88 o
  -3   6   8      159.06      174.35     21.29 o
  -2   6   8        1.62        0.88      5.58 o
  -1   6   8      404.34      420.29     31.92 o
   0   6   8      391.78      453.00     32.96 o
   1   6   8       84.54       87.80     14.77 o
   2   6   8      571.65      642.65     40.95 o
   3   6   8      655.80      633.00     51.10 o
   4   6   8      363.83      338.69     19.82 o
   5   6   8      565.99      534.78     27.25 o
   6   6   8       89.36       74.76     12.20 o
   7   6   8       18.29        7.99     13.58 o
   8   6   8      293.83      323.78     31.20 o
   9   6   8       44.15       38.86     10.17 o
  10   6   8        0.01        4.15      8.17 o
  -6   7   8      122.58      113.96     20.23 o
  -5   7   8      164.02      128.51     20.70 o
  -4   7   8       24.39       18.56     10.29 o
  -3   7   8       79.80       60.08     14.52 o
  -2   7   8      620.27      622.58     42.11 o
  -1   7   8       59.30       37.03     11.23 o
   0   7   8      157.79      156.45     20.35 o
   1   7   8      520.59      469.87     34.05 o
   2   7   8       49.49       32.30     10.41 o
   3   7   8       53.02       55.54     12.86 o
   4   7   8      512.49      545.32     27.62 o
   5   7   8        6.42        5.77      5.52 o
   6   7   8       93.18       91.78     12.12 o
   7   7   8      114.72      111.58     16.89 o
   8   7   8       94.29       91.35     14.41 o
   9   7   8       61.62       70.64     13.25 o
  -6   8   8       92.63       73.60     17.97 o
  -5   8   8        3.31        2.70      9.72 o
  -4   8   8      202.30      166.57     23.14 o
  -3   8   8       19.35       27.34     11.88 o
  -2   8   8        3.66        0.31      7.31 o
  -1   8   8      480.03      476.86     36.75 o
   0   8   8       81.78       78.18     15.68 o
   1   8   8       80.06       69.61     14.52 o
   2   8   8       99.37      103.98     16.93 o
   3   8   8      310.24      325.06     27.94 o
   4   8   8        3.30        8.57      5.69 o
   5   8   8       94.17      100.83     12.77 o
   6   8   8      182.59      182.07     17.58 o
   7   8   8        0.12        5.11      6.91 o
   8   8   8       20.28       17.99      8.92 o
  -4   9   8       85.37       85.26     18.50 o
  -3   9   8       52.48       79.52     17.44 o
  -2   9   8       37.51       22.30     11.23 o
  -1   9   8      254.64      264.54     28.66 o
   0   9   8       13.22        1.69      8.69 o
   1   9   8      114.31       93.01     17.28 o
   2   9   8        3.10        0.31      7.78 o
   3   9   8       12.52        3.14      8.28 o
   4   9   8       53.31       55.97     13.89 o
   5   9   8        0.45        1.55      6.41 o
   6   9   8        0.98        3.67      6.53 o
   7   9   8       14.89        6.31      7.33 o
  -3  10   8       42.10       34.65     13.14 o
  -2  10   8       14.50       21.98     12.10 o
  -1  10   8       29.88       32.39     13.23 o
   0  10   8      103.46      101.41     18.81 o
   1  10   8       15.26       12.86     10.16 o
   2  10   8       60.11       43.90     12.98 o
   3  10   8       96.80       95.77     18.60 o
   4  10   8       54.25       40.04     13.17 o
   5  10   8        2.13        1.72      7.02 o
   6  10   8       71.19       50.52     11.06 o
   0  11   8        2.21        0.31      9.75 o
   1  11   8        0.48        4.48      8.84 o
   2  11   8       16.65       21.07     12.20 o
   3  11   8        4.26       12.36     11.38 o
  -2  -8   9        0.73       16.71     13.14 o
   0  -8   9      139.43      162.40     25.34 o
   1  -8   9       20.69        9.13     10.29 o
   2  -8   9       92.43       85.64     20.73 o
   3  -8   9      309.38      314.77     36.56 o
   4  -8   9       44.16       41.89     17.06 o
  -4  -7   9      250.96      236.69     32.17 o
  -3  -7   9        0.09       -1.38      9.97 o
  -2  -7   9      114.84      116.21     22.86 o
   0  -7   9        2.00       17.40     10.57 o
   1  -7   9      135.60      132.24     21.70 o
   2  -7   9      290.09      271.59     30.92 o
   3  -7   9      116.94      131.48     23.42 o
   4  -7   9      145.07      160.21     26.75 o
   5  -7   9      210.21      206.62     30.79 o
   6  -7   9      286.89      299.75     37.72 o
  -5  -6   9       26.65       22.64     13.77 o
  -4  -6   9        6.22       24.90     13.36 o
  -3  -6   9      293.27      295.21     33.68 o
  -2  -6   9      215.62      190.09     27.09 o
  -1  -6   9       36.65       27.78     12.67 o
   0  -6   9      696.34      705.09     48.57 o
   1  -6   9      260.67      274.04     27.63 o
   2  -6   9        4.87       -4.67      7.09 o
   3  -6   9      427.75      461.03     39.73 o
   4  -6   9      326.09      326.16     35.12 o
   5  -6   9        5.23       10.54     10.94 o
   6  -6   9      152.33      158.33     26.81 o
   7  -6   9      458.02      452.78     43.21 o
  -6  -5   9        5.09       -3.54     12.17 o
  -5  -5   9       95.99      103.95     24.08 o
  -4  -5   9      392.36      392.32     39.39 o
  -3  -5   9      204.74      191.85     27.28 o
  -2  -5   9       16.13        6.55      9.19 o
  -1  -5   9      957.19      931.49     61.02 o
   1  -5   9        9.16        1.07      7.09 o
   2  -5   9      631.23      618.29     45.34 o
   3  -5   9      821.92      843.88     57.92 o
   4  -5   9       13.54       18.94     11.04 o
   5  -5   9      378.91      341.11     34.37 o
   6  -5   9      223.49      240.45     30.39 o
  -7  -4   9        0.84       -5.99     12.83 o
  -6  -4   9      275.41      320.51     37.07 o
  -5  -4   9      310.02      218.72     30.89 o
  -4  -4   9        0.16        4.08     10.25 o
  -3  -4   9      454.33      390.44     36.00 o
  -2  -4   9      741.29      688.15     50.20 o
  -1  -4   9        5.28       10.13     10.35 o
   0  -4   9      855.59      760.50     51.36 o
   1  -4   9     1864.98     1704.19     93.73 o
   2  -4   9      377.71      348.73     30.20 o
   3  -4   9      932.03      939.08     60.71 o
   4  -4   9     1843.03     1753.01    100.35 o
   7  -4   9      728.20      735.25     48.35 o
   8  -4   9      168.80      116.21     20.26 o
   9  -4   9      119.20       85.17     19.41 o
  -7  -3   9      144.21      157.01     28.66 o
  -6  -3   9      115.33       92.76     21.39 o
  -5  -3   9       20.25        7.81     11.82 o
  -4  -3   9      443.52      442.15     40.08 o
  -3  -3   9      283.39      296.49     32.52 o
  -2  -3   9       62.99       64.88     16.43 o
  -1  -3   9      905.67      851.53     55.94 o
   0  -3   9      390.63      386.33     32.71 o
   2  -3   9      343.94      390.47     30.98 o
   3  -3   9      640.54      730.30     48.82 o
   4  -3   9      116.29      129.13     17.00 o
   5  -3   9      371.18      362.84     28.97 o
   6  -3   9      296.15      324.93     27.97 o
   7  -3   9        0.14        6.84      8.18 o
   8  -3   9      413.95      388.40     34.15 o
   9  -3   9      200.32      284.45     31.01 o
  -7  -2   9      219.10      206.87     31.23 o
  -6  -2   9       40.58       62.31     17.81 o
  -5  -2   9      525.27      539.86     45.03 o
  -4  -2   9      482.39      546.79     44.47 o
  -3  -2   9       16.54       16.68     11.38 o
  -2  -2   9     1406.96     1610.71     90.78 o
  -1  -2   9      502.84      544.88     40.61 o
   0  -2   9       77.23       80.06     16.15 o
   1  -2   9      490.04      483.97     23.48 o
   2  -2   9      225.83      240.06     14.81 o
   3  -2   9       10.19        1.07      5.77 o
   4  -2   9      491.49      458.46     32.74 o
   5  -2   9      325.61      304.52     26.09 o
   6  -2   9       13.44        8.18      8.56 o
   7  -2   9       39.90       59.08     14.42 o
   8  -2   9      641.07      693.52     48.79 o
   9  -2   9        0.07       -2.73      9.28 o
  10  -2   9      107.23       96.43     20.38 o
  -8  -1   9        5.14       11.19     13.14 o
  -7  -1   9      250.36      250.17     33.43 o
  -6  -1   9      666.56      700.85     53.43 o
  -5  -1   9       13.51        4.80      9.88 o
  -3  -1   9      727.81      770.06     53.75 o
  -2  -1   9     1239.44     1358.28     51.90 o
  -1  -1   9     1281.83     1257.81     48.12 o
   0  -1   9     1720.72     1787.62     63.87 o
   1  -1   9      492.47      517.09     24.57 o
   2  -1   9       48.40       49.54     12.03 o
   3  -1   9     1052.55     1181.48     62.15 o
   4  -1   9      126.30      140.61     17.59 o
   5  -1   9       29.60       32.24     10.88 o
   6  -1   9      283.88      310.23     27.97 o
   7  -1   9       12.22       17.69      9.53 o
   8  -1   9       17.16       19.35     11.41 o
   9  -1   9      400.84      389.09     35.47 o
  10  -1   9      200.32      221.61     29.04 o
  -8   0   9      118.58      126.03     25.78 o
  -7   0   9       67.88       75.64     19.76 o
  -6   0   9        8.90       19.98     12.67 o
  -5   0   9      520.14      482.02     26.02 o
  -4   0   9      230.53      253.81     17.87 o
  -3   0   9      199.01      200.44     15.75 o
  -2   0   9      279.96      324.59     19.21 o
  -1   0   9     1514.49     1528.83     56.52 o
   0   0   9        1.48        2.12      4.00 o
   1   0   9      964.17      985.15     39.08 o
   2   0   9      649.39      641.02     28.20 o
   3   0   9      352.36      390.88     29.35 o
   4   0   9      393.30      346.46     18.58 o
   5   0   9      699.76      702.04     44.87 o
   6   0   9      168.77      196.52     22.89 o
   7   0   9       53.90       69.87     11.27 o
   8   0   9      221.90      190.66     25.02 o
   9   0   9      136.38       83.26     18.34 o
  10   0   9        7.25       24.18     13.20 o
  -8   1   9       19.18        3.77      7.60 o
  -7   1   9       13.83       14.74      7.84 o
  -6   1   9      186.20      170.27     16.49 o
  -5   1   9      261.55      239.19     18.36 o
  -4   1   9       62.65       62.53     14.83 o
  -3   1   9      268.22      287.99     18.59 o
  -2   1   9       48.28       56.64      9.33 o
  -1   1   9        4.05       -1.74      3.89 o
   0   1   9      119.80      133.16     11.93 o
   1   1   9      437.84      495.32     24.62 o
   2   1   9       63.87       52.30      7.88 o
   3   1   9      433.56      459.43     21.92 o
   4   1   9     1047.77     1032.12     56.95 o
   5   1   9       17.45        7.87      7.31 o
   6   1   9      752.11      849.96     52.46 o
   7   1   9      394.66      432.33     34.46 o
   8   1   9       23.07       36.81     13.11 o
   9   1   9      197.57      137.94     22.95 o
  10   1   9       86.53       84.04     19.35 o
  -8   2   9       68.85       78.52     13.48 o
  -7   2   9      118.54       98.29     14.06 o
  -6   2   9       39.38       38.92      9.43 o
  -5   2   9       12.93        3.89      6.76 o
  -4   2   9      390.88      384.70     22.47 o
  -3   2   9      248.77      258.64     28.60 o
  -2   2   9        4.12        5.13      5.64 o
  -1   2   9      300.24      329.26     18.94 o
   0   2   9      277.82      243.30     15.30 o
   1   2   9       95.72       93.59      9.97 o
   2   2   9      139.40      149.88     11.96 o
   3   2   9      211.19      201.13     20.38 o
   4   2   9        2.24        3.64      6.15 o
   5   2   9       76.92       63.31     12.95 o
   6   2   9      129.89      160.27     20.70 o
   7   2   9       12.45       18.88      9.94 o
   8   2   9      384.76      398.84     33.96 o
   9   2   9       98.79      110.44     21.54 o
  10   2   9        0.75        2.70     10.00 o
  -7   3   9       56.83       43.87     10.95 o
  -6   3   9      103.27      121.50     14.70 o
  -5   3   9      198.23      206.70     17.77 o
  -4   3   9      240.29      218.63     17.45 o
  -3   3   9       28.23        8.98      5.82 o
  -2   3   9      630.01      604.72     28.85 o
  -1   3   9      419.06      441.69     33.15 o
   0   3   9       31.33       27.65      6.49 o
   1   3   9      523.32      582.03     26.06 o
   2   3   9      433.25      374.57     28.13 o
   3   3   9        4.36       -0.44      5.58 o
   4   3   9      929.70      829.11     49.29 o
   5   3   9      179.22      204.24     21.61 o
   6   3   9        7.00       -1.82      5.96 o
   7   3   9      169.05      244.00     26.37 o
   8   3   9      392.06      427.32     35.31 o
   9   3   9        0.02        3.61     10.13 o
  10   3   9       57.98       44.31     15.33 o
  -7   4   9      209.61      268.91     22.81 o
  -6   4   9      175.28      149.58     16.71 o
  -5   4   9       56.02       45.72     13.97 o
  -4   4   9      212.23      225.25     18.08 o
  -3   4   9      488.73      504.82     26.60 o
  -2   4   9       12.94       14.27      6.15 o
  -1   4   9      301.55      284.72     19.69 o
   0   4   9     1144.43     1171.41     45.30 o
   1   4   9       20.88       14.14      7.71 o
   2   4   9      410.66      453.59     32.49 o
   3   4   9      652.14      671.88     42.68 o
   4   4   9      116.51      122.64     12.00 o
   5   4   9      234.57      231.57     27.81 o
   6   4   9      168.05      182.07     20.15 o
   7   4   9       70.84      107.58     14.03 o
   8   4   9        1.21       -1.82      8.09 o
   9   4   9      220.98      309.82     31.83 o
  10   4   9      114.78       94.92     21.26 o
  -7   5   9       43.83       40.90     12.48 o
  -6   5   9        3.17       13.81      8.01 o
  -5   5   9       86.85      106.27     14.15 o
  -4   5   9       11.36       16.05     10.22 o
  -3   5   9        4.49        5.84      6.17 o
  -2   5   9      137.46      118.64     12.90 o
  -1   5   9        6.79        5.75      5.21 o
   0   5   9       10.20        7.30      5.10 o
   1   5   9      155.94      131.39     17.81 o
   2   5   9       92.11       86.42     14.96 o
   3   5   9        0.05       -0.82      6.52 o
   4   5   9       72.80       69.96     14.33 o
   5   5   9      312.96      310.83     19.40 o
   6   5   9        1.08       -0.72      4.46 o
   7   5   9       67.91       51.10     10.00 o
   8   5   9      135.63      119.54     15.21 o
   9   5   9        2.56        6.55      8.07 o
  -6   6   9       65.79       48.42     14.58 o
  -5   6   9       44.12       34.62     12.83 o
  -4   6   9       19.37       25.49     13.01 o
  -3   6   9      106.35      140.14     15.06 o
  -2   6   9      137.26      127.93     13.85 o
  -1   6   9       16.08       10.12      6.12 o
   0   6   9       69.23       66.57     14.30 o
   1   6   9      220.32      243.21     24.65 o
   2   6   9       19.41        7.71      7.31 o
   3   6   9      198.53      193.04     22.17 o
   4   6   9      204.56      198.97     22.45 o
   5   6   9       50.55       55.13      9.58 o
   6   6   9       99.90      120.27     13.53 o
   7   6   9      202.33      169.34     26.31 o
   8   6   9       24.11       27.69      9.64 o
   9   6   9       35.77       31.84     10.07 o
  -5   7   9        7.49        1.19      8.84 o
  -4   7   9       76.05       63.72     15.68 o
  -3   7   9       94.09       55.47     14.24 o
  -2   7   9       35.78       20.76      9.82 o
  -1   7   9       82.57       73.03     16.15 o
   0   7   9       40.51       31.36     11.38 o
   1   7   9        0.49        0.19      6.80 o
   2   7   9       27.80        3.42      7.31 o
   3   7   9      246.31      211.54     23.83 o
   4   7   9       11.94       11.63      8.72 o
   5   7   9       50.97       37.83      8.58 o
   6   7   9      173.99      166.68     15.96 o
   7   7   9        1.31        1.64      6.20 o
   8   7   9      198.41      138.45     16.82 o
  -4   8   9        0.03       -6.15      8.31 o
  -3   8   9        3.80        8.62      9.41 o
  -2   8   9      216.09      182.66     24.18 o
  -1   8   9        2.40        8.56      9.19 o
   0   8   9      114.56      127.28     20.51 o
   1   8   9       97.49       85.83     16.87 o
   2   8   9      113.24      135.59     20.32 o
   3   8   9       87.33       80.56     16.31 o
   4   8   9      263.59      202.48     23.80 o
   5   8   9       43.82       55.82     14.36 o
   6   8   9        6.95       -0.50      5.85 o
   7   8   9       99.24       93.10     17.91 o
  -3   9   9       17.48        3.61     10.07 o
  -2   9   9       59.30       55.69     15.62 o
  -1   9   9      140.05      138.10     22.77 o
   0   9   9       98.27      112.80     20.38 o
   1   9   9        2.68       -3.45      8.28 o
   2   9   9        4.15       -3.73      7.71 o
   3   9   9      104.33      120.16     20.48 o
   4   9   9        6.04       -7.12      8.28 o
   5   9   9       38.92       28.60     12.39 o
   6   9   9       38.00       24.52     11.01 o
  -1  10   9       42.49       27.81     12.54 o
   0  10   9       23.78        4.45      9.97 o
   1  10   9      144.90      149.73     23.14 o
   2  10   9       40.95       67.42     17.12 o
   3  10   9        0.03       -8.81      8.81 o
   4  10   9       89.66      146.66     22.86 o
  -2  -7  10        5.64       17.81     13.17 o
  -1  -7  10      156.77      163.69     27.66 o
   2  -7  10      134.87      152.78     25.21 o
   3  -7  10      317.20      313.77     35.56 o
   4  -7  10        2.14       -5.74     10.19 o
  -3  -6  10        1.33       -3.54      9.78 o
  -2  -6  10      150.03      160.84     27.00 o
  -1  -6  10      250.04      271.03     32.64 o
   0  -6  10       12.86        9.25     10.98 o
   2  -6  10      224.53      208.19     26.40 o
   3  -6  10       40.95       57.70     17.94 o
   4  -6  10      221.96      195.52     28.57 o
   5  -6  10      116.27      130.45     26.12 o
   6  -6  10       84.56       83.79     22.08 o
  -4  -5  10       31.13       32.05     16.43 o
  -3  -5  10      270.20      303.01     35.31 o
  -2  -5  10      133.24       87.02     20.38 o
  -1  -5  10       95.92       95.23     21.07 o
   0  -5  10      919.52      956.99     63.22 o
   3  -5  10      391.43      390.66     36.25 o
   4  -5  10      411.55      441.99     40.30 o
   5  -5  10        1.22        7.59     11.45 o
   6  -5  10       94.73      103.70     22.83 o
   7  -5  10      204.77      263.44     34.05 o
  -5  -4  10       68.48       39.54     16.24 o
  -4  -4  10       64.03       74.79     20.29 o
  -3  -4  10       16.45       15.27     12.32 o
  -2  -4  10       42.53       39.17     14.52 o
  -1  -4  10      315.31      380.91     35.84 o
   0  -4  10      231.85      253.91     29.41 o
   1  -4  10      149.00      145.66     22.92 o
   3  -4  10      333.92      363.85     33.52 o
   4  -4  10       24.16       14.02     10.85 o
   5  -4  10      772.20      798.16     56.88 o
  -6  -3  10      106.55      183.10     30.54 o
  -5  -3  10      238.41      234.18     32.74 o
  -4  -3  10        0.15        3.17     10.63 o
  -3  -3  10      173.24      199.53     28.97 o
  -2  -3  10      357.79      364.57     36.28 o
  -1  -3  10       18.11       -3.48      8.31 o
   0  -3  10      189.03      210.07     26.59 o
   1  -3  10      906.68      824.62     54.59 o
   3  -3  10      469.50      467.20     37.00 o
   4  -3  10      839.16      827.04     55.82 o
   6  -3  10      350.60      309.47     29.07 o
   7  -3  10      651.66      639.80     45.53 o
   8  -3  10      188.33      231.11     28.13 o
  -6  -2  10       55.90       56.70     19.22 o
  -5  -2  10        0.26        4.39     11.13 o
  -4  -2  10      239.03      217.63     30.14 o
  -3  -2  10      288.25      257.54     31.80 o
  -2  -2  10       36.62       31.58     13.55 o
  -1  -2  10      460.10      441.18     37.41 o
   0  -2  10      277.49      296.65     30.10 o
   1  -2  10       48.59       46.88     14.17 o
   2  -2  10      272.40      272.09     27.41 o
   3  -2  10      584.29      589.03     38.45 o
   4  -2  10        0.55        4.05      7.87 o
   5  -2  10      200.89      197.84     22.80 o
   6  -2  10      532.17      554.76     40.80 o
   7  -2  10        0.99       -1.47      7.81 o
   8  -2  10      434.81      445.00     38.04 o
   9  -2  10      206.04      228.35     29.57 o
  -7  -1  10      103.07       39.32     16.40 o
  -6  -1  10       31.92       19.29     13.45 o
  -5  -1  10      254.88      314.49     36.59 o
  -4  -1  10      160.28      133.90     24.71 o
  -3  -1  10       40.68       28.07     12.70 o
  -2  -1  10     1387.19     1383.58     82.47 o
  -1  -1  10      443.64      446.32     37.63 o
   0  -1  10        0.21        2.55      5.08 o
   1  -1  10      559.01      586.94     27.58 o
   2  -1  10      999.00      901.93     37.54 o
   3  -1  10        0.10        0.73      4.76 o
   4  -1  10      423.80      453.72     33.24 o
   5  -1  10      399.45      366.98     30.45 o
   6  -1  10       45.05       37.63     12.61 o
   7  -1  10       68.33       60.36     16.46 o
   8  -1  10      376.67      448.11     38.29 o
   9  -1  10        0.59       13.61     11.57 o
  -7   0  10      121.99      130.89     27.09 o
  -6   0  10      333.81      342.37     38.35 o
  -5   0  10        2.62       10.79     10.98 o
  -4   0  10      491.39      513.68     43.31 o
  -3   0  10      367.38      378.94     22.74 o
  -2   0  10      609.71      607.53     29.68 o
  -1   0  10      941.56      917.70     45.47 o
   0   0  10     1638.77     1509.91     80.68 o
   1   0  10      454.63      509.95     63.78 o
   2   0  10      142.51      148.31     13.15 o
   3   0  10     2255.79     2188.88     76.41 o
   4   0  10      438.10      462.97     33.21 o
   5   0  10       74.55       91.60     17.31 o
   6   0  10      571.28      573.51     41.30 o
   7   0  10      149.43      125.84     20.79 o
   8   0  10        0.06       -2.63      9.25 o
   9   0  10      265.99      324.49     34.62 o
  -7   1  10       66.72       38.01     18.16 o
  -6   1  10        4.44        8.06      7.48 o
  -5   1  10      189.58      190.35     17.51 o
  -4   1  10       64.36       70.05     11.16 o
  -3   1  10       85.94       67.45     10.84 o
  -2   1  10      119.70      131.06     17.76 o
  -1   1  10      350.55      430.89     23.42 o
   0   1  10       11.44       10.33      7.31 o
   1   1  10      683.63      768.75     33.46 o
   2   1  10      480.43      476.90     23.90 o
   3   1  10        1.97        7.78      7.49 o
   4   1  10     1025.61     1079.28     60.36 o
   5   1  10      715.69      714.53     45.69 o
   6   1  10        0.47       -0.44      7.31 o
   7   1  10      216.02      246.88     27.94 o
   8   1  10      366.86      435.65     26.65 o
   9   1  10       34.48       34.31     14.80 o
  -7   2  10       18.78        6.31      7.83 o
  -6   2  10      270.78      262.62     21.52 o
  -5   2  10      164.53      204.86     18.52 o
  -4   2  10       56.52       59.98     10.86 o
  -3   2  10      445.97      427.90     24.35 o
  -2   2  10      363.63      376.43     22.20 o
  -1   2  10        3.64       13.10     17.23 o
   0   2  10      179.60      171.64     14.28 o
   1   2  10      252.14      237.92     16.46 o
   2   2  10       18.80       18.53      8.69 o
   3   2  10       51.62       69.36     13.99 o
   4   2  10      218.82      235.37     23.71 o
   5   2  10        0.04        2.26      6.40 o
   6   2  10       59.15       55.00     13.80 o
   7   2  10      236.28      226.72     26.62 o
   8   2  10       18.68       -0.72      9.09 o
   9   2  10      150.95      183.16     27.91 o
  -6   3  10       19.22       11.22      8.50 o
  -5   3  10       15.05       16.29      7.86 o
  -4   3  10      167.00      143.25     15.58 o
  -3   3  10       52.16       41.44      9.10 o
  -2   3  10      118.89      110.53     13.07 o
  -1   3  10      353.61      365.70     21.26 o
   0   3  10       31.53       35.49      7.75 o
   1   3  10      156.22      173.51     13.71 o
   2   3  10      122.79      154.94     19.41 o
   3   3  10      295.33      302.86     26.43 o
   4   3  10       16.16       21.45     10.00 o
   5   3  10       94.78       78.46     15.05 o
   6   3  10       57.06       41.67     12.26 o
   7   3  10      107.67      113.96     19.88 o
   8   3  10      167.93      141.02     22.83 o
   9   3  10       53.80       48.22     11.54 o
  -6   4  10      109.59       93.02     14.61 o
  -5   4  10      168.47      157.33     17.15 o
  -4   4  10      114.17       99.88     13.63 o
  -3   4  10       67.07       89.87     12.39 o
  -2   4  10      612.40      621.29     30.86 o
  -1   4  10      236.19      226.94     23.74 o
   0   4  10       90.45      107.47     20.96 o
   1   4  10      293.61      254.13     24.80 o
   2   4  10       79.28      114.74     17.59 o
   3   4  10        4.40       14.05      8.78 o
   4   4  10      228.09      290.47     27.63 o
   5   4  10      121.34      133.27     19.29 o
   6   4  10        0.12       -1.47      6.90 o
   7   4  10       27.44       35.06     12.95 o
   8   4  10      317.85      317.00     32.24 o
   9   4  10        0.67       -8.18      8.18 o
  -6   5  10      101.67       91.71     15.14 o
  -5   5  10       46.70       47.73     11.12 o
  -4   5  10      166.59      187.93     34.92 o
  -3   5  10      150.51      153.27     15.84 o
  -2   5  10        3.30        3.95      5.91 o
  -1   5  10      227.27      248.28     18.17 o
   0   5  10      445.10      515.37     37.72 o
   1   5  10        2.92       -0.97      6.74 o
   2   5  10      190.46      180.34     21.79 o
   3   5  10      378.46      387.59     31.64 o
   4   5  10       32.44       30.89     11.67 o
   5   5  10      260.80      251.46     25.65 o
   6   5  10      178.54      195.62     16.89 o
   7   5  10        6.55        2.25      6.72 o
   8   5  10       32.30       36.71     17.59 o
   9   5  10       79.43       73.16     18.44 o
  -5   6  10       98.33      107.85     15.55 o
  -4   6  10        1.32        6.75      7.12 o
  -3   6  10       24.14       17.66      8.20 o
  -2   6  10       72.01       90.97     16.78 o
  -1   6  10        4.45       12.98      9.41 o
   0   6  10        0.10       -0.66      7.37 o
   1   6  10      177.56      206.09     23.86 o
   2   6  10       21.48       30.14     11.16 o
   3   6  10        1.14        9.41      8.18 o
   4   6  10       54.70       51.87     13.83 o
   5   6  10      101.87      133.43     20.26 o
   6   6  10        2.55        1.22      7.68 o
   7   6  10       18.68       11.71      7.68 o
   8   6  10       59.49       61.91     12.55 o
  -4   7  10       14.45       10.32     10.25 o
  -3   7  10       77.61       74.04     17.25 o
  -2   7  10       34.71       31.77     12.26 o
  -1   7  10        1.34        3.83      8.62 o
   0   7  10       15.38        9.09      9.47 o
   1   7  10       50.21       57.82     14.49 o
   2   7  10        4.00        2.16      7.56 o
   3   7  10       50.51       54.03     14.83 o
   4   7  10       23.83       14.61      9.19 o
   5   7  10       18.93       44.06     12.86 o
   6   7  10       69.91       52.59     14.27 o
   7   7  10       40.19       33.50     10.15 o
  -3   8  10       24.81       23.96     12.76 o
  -2   8  10       17.26       27.09     12.51 o
  -1   8  10       96.98       47.16     14.33 o
   0   8  10        7.11        0.13      8.78 o
   1   8  10       13.16        5.33      9.00 o
   2   8  10       69.92       57.32     14.77 o
   3   8  10       46.41       45.44     14.14 o
   4   8  10       28.98       19.44     10.60 o
   5   8  10        5.30       11.57     10.47 o
   6   8  10       90.73       83.54     17.53 o
  -1   9  10       31.48       39.64     14.74 o
   0   9  10       35.39       11.60     10.66 o
   1   9  10       49.94       10.32     10.32 o
   2   9  10       40.96       28.41     12.89 o
   3   9  10       16.24        9.88      9.97 o
   4   9  10       44.29       44.21     14.36 o
  -1  -6  11      133.85      188.34     30.45 o
   0  -6  11      113.79       95.96     22.14 o
   1  -6  11        0.65        7.62     12.23 o
  -2  -5  11      181.78      167.64     28.13 o
  -1  -5  11      203.22      254.97     33.05 o
   0  -5  11       13.75       -0.19     10.50 o
   1  -5  11      145.45      160.02     26.18 o
   4  -5  11      225.00      267.55     32.80 o
   5  -5  11      211.99      267.92     33.84 o
  -4  -4  11       31.21       15.43     13.95 o
  -3  -4  11      145.60      162.31     28.00 o
  -2  -4  11       44.00       35.12     15.24 o
  -1  -4  11      104.42       88.40     21.54 o
   0  -4  11      436.20      406.71     38.35 o
   1  -4  11       36.93       28.19     12.36 o
   2  -4  11       37.17       67.70     17.53 o
   5  -4  11       20.99       41.08     16.15 o
   6  -4  11      255.83      253.19     32.02 o
  -4  -3  11       36.24       48.89     18.81 o
  -3  -3  11        1.71       -4.80      9.44 o
  -2  -3  11       98.49       67.48     18.66 o
  -1  -3  11      143.35      112.76     23.49 o
   0  -3  11       39.50       42.71     15.11 o
   1  -3  11      125.54      116.75     21.70 o
   2  -3  11      162.25      144.91     22.45 o
  -5  -2  11      159.17      142.15     28.76 o
  -4  -2  11        0.65        2.23     11.26 o
  -3  -2  11       45.91       29.66     15.27 o
  -2  -2  11      179.29      180.50     27.91 o
  -1  -2  11        2.35       -1.19     10.16 o
   0  -2  11       51.58       48.23     14.99 o
   1  -2  11      358.43      394.48     35.12 o
   2  -2  11       66.26       47.13     13.92 o
   3  -2  11      177.05      174.16     22.86 o
   5  -2  11      219.19      249.89     26.91 o
   6  -2  11      145.35      144.78     22.58 o
   7  -2  11      148.51      148.95     23.83 o
   8  -2  11      136.04      144.03     24.02 o
  -5  -1  11        3.97       -7.15     11.95 o
  -4  -1  11      124.07      175.86     29.29 o
  -3  -1  11       93.30      117.88     24.18 o
  -2  -1  11       21.46       33.11     15.15 o
  -1  -1  11      296.84      269.93     31.01 o
   0  -1  11      143.30      145.13     23.46 o
   1  -1  11        1.39        1.16      7.84 o
   2  -1  11      284.77      276.37     18.32 o
   3  -1  11      365.52      385.66     21.79 o
   4  -1  11        3.67        4.36      7.71 o
   5  -1  11       93.63       97.93     17.87 o
   6  -1  11      342.17      379.06     32.96 o
   7  -1  11       25.39       16.59     11.23 o
   8  -1  11       96.88      103.26     22.55 o
  -5   0  11      132.95      127.60     26.18 o
  -4   0  11       52.22       67.64     19.54 o
  -3   0  11        1.23       -1.85     10.25 o
  -2   0  11      593.94      590.30     54.36 o
  -1   0  11      219.21      250.55     18.99 o
   0   0  11        0.57        0.05      5.46 o
   1   0  11      352.57      354.71     21.38 o
   2   0  11      452.09      451.85     24.07 o
   3   0  11        6.98        8.18      8.59 o
   4   0  11      274.32      273.32     26.43 o
   5   0  11      353.07      367.70     31.55 o
   6   0  11       19.52       15.93     10.22 o
   7   0  11       73.53       99.66     20.10 o
   8   0  11      255.06      258.77     32.20 o
  -5   1  11        9.21       10.88     12.95 o
  -4   1  11      111.42      124.42     17.78 o
  -3   1  11      155.29      170.17     30.87 o
  -2   1  11       63.49       75.18     12.08 o
  -1   1  11      490.40      478.23     25.95 o
   0   1  11      675.06      605.73     29.89 o
   1   1  11       90.48       86.09     11.79 o
   2   1  11      340.80      291.37     18.70 o
   3   1  11     1087.20     1012.99     58.67 o
   4   1  11      254.70      238.95     24.37 o
   5   1  11       68.81       64.88     14.93 o
   6   1  11      600.44      606.78     44.18 o
   7   1  11      299.39      411.76     35.81 o
   8   1  11       12.20       12.79     11.79 o
  -5   2  11      106.15       99.67     14.35 o
  -4   2  11      133.93      111.52     37.54 o
  -3   2  11        0.26        4.80      6.62 o
  -2   2  11      169.73      195.38     28.63 o
  -1   2  11      185.45      203.96     16.72 o
   0   2  11        0.22       -3.66      5.11 o
   1   2  11      121.57      109.17     13.19 o
   2   2  11      192.13      255.91     25.34 o
   3   2  11       11.23       35.84     11.16 o
   4   2  11      288.86      269.40     26.40 o
   5   2  11      175.47      148.67     20.45 o
   6   2  11        2.03        0.06      8.69 o
   7   2  11      212.20      247.82     29.13 o
   8   2  11      238.71      276.95     31.26 o
  -5   3  11       53.44       68.38     12.94 o
  -4   3  11       23.73       22.76      8.70 o
  -3   3  11      274.93      283.99     21.57 o
  -2   3  11      167.19      172.86     16.56 o
  -1   3  11       10.09       14.70      6.64 o
   0   3  11      314.96      345.30     33.95 o
   1   3  11      134.02      134.81     19.35 o
   2   3  11        7.86       -0.38      7.31 o
   3   3  11      187.15      191.66     22.95 o
   4   3  11      274.85      247.26     26.15 o
   5   3  11        0.87       -6.33      6.33 o
   6   3  11       12.51       24.90     10.72 o
   7   3  11      209.21      257.48     29.45 o
   8   3  11        0.35        9.00     10.76 o
  -5   4  11       59.56       48.85     11.32 o
  -4   4  11       64.32       62.96     12.04 o
  -3   4  11       29.80       29.76      8.82 o
  -2   4  11       75.91       79.45     12.20 o
  -1   4  11      152.08      151.42     15.27 o
   0   4  11       97.71       80.53     16.24 o
   1   4  11       61.45       48.42     12.76 o
   2   4  11      116.48      132.77     20.16 o
   3   4  11      119.84       97.68     17.69 o
   4   4  11        7.67        5.02      8.40 o
   5   4  11      178.09      177.64     22.89 o
   6   4  11       26.41       36.41     12.23 o
   7   4  11        6.52       24.49     12.45 o
   8   4  11      112.65      105.65     21.14 o
  -4   5  11        7.04       -6.40      6.40 o
  -3   5  11        7.45       -1.21      6.56 o
  -2   5  11      184.88      153.26     16.18 o
  -1   5  11      103.74       96.71     18.19 o
   0   5  11       21.08       20.45      9.85 o
   1   5  11      285.31      278.74     28.16 o
   2   5  11      181.52      158.95     22.01 o
   3   5  11       36.80       68.36     15.80 o
   4   5  11      132.25      141.42     21.39 o
   5   5  11       56.80       50.86     14.14 o
   6   5  11        6.75       -4.14      7.75 o
   7   5  11       35.16       16.59     11.26 o
  -4   6  11       17.54        7.29      7.91 o
  -3   6  11       47.74       43.13     10.92 o
  -2   6  11        0.01       -6.99      7.56 o
  -1   6  11       83.35       85.98     18.38 o
   0   6  11      164.30      133.99     21.35 o
   1   6  11        3.81       -3.07      7.65 o
   2   6  11      128.41      138.98     21.76 o
   3   6  11      394.59      463.32     37.91 o
   4   6  11        1.55        4.80      9.19 o
   5   6  11      140.67      123.64     20.29 o
   6   6  11      136.02      122.39     20.26 o
   7   6  11       40.61       44.65     14.96 o
  -2   7  11       86.90       91.53     20.01 o
  -1   7  11       42.69       39.54     14.39 o
   0   7  11        1.94        0.38      8.18 o
   1   7  11       24.84       20.54     10.88 o
   2   7  11       21.86       18.53     10.38 o
   3   7  11        0.12        0.60      9.28 o
   4   7  11       52.33       61.56     17.15 o
   5   7  11       16.30       27.06     12.20 o
   6   7  11       16.12       12.70     10.03 o
  -1   8  11       36.86       24.02     13.08 o
   0   8  11       79.40       78.21     18.19 o
   1   8  11        2.48       12.20     10.82 o
   2   8  11        1.00       -0.47      8.65 o
   3   8  11       64.13       87.24     18.94 o
   4   8  11       10.58       21.51     12.57 o
  -1  -4  12       85.36       72.81     20.13 o
   0  -4  12        3.69        9.47     12.51 o
   1  -4  12      142.43      124.84     24.74 o
   2  -4  12      198.31      205.30     29.48 o
   3  -4  12        5.88        8.94     12.64 o
  -2  -3  12       39.35       41.11     17.12 o
  -1  -3  12       89.43       78.96     20.23 o
   0  -3  12      246.53      195.74     28.50 o
   1  -3  12       44.20       49.51     16.43 o
   2  -3  12       29.64       24.05     13.77 o
   3  -3  12      362.22      326.85     33.71 o
   4  -3  12       70.79       75.86     18.63 o
  -3  -2  12       61.70       48.54     18.97 o
  -2  -2  12      172.33      191.19     31.04 o
  -1  -2  12      133.77      119.73     24.96 o
   0  -2  12        0.57       10.76     12.14 o
   1  -2  12      121.34      109.66     21.35 o
   2  -2  12      151.90      128.85     22.58 o
   3  -2  12        0.38        5.30     10.22 o
  -3  -1  12       14.95       43.65     18.53 o
  -2  -1  12      340.06      319.29     36.72 o
  -1  -1  12        0.32       -2.79     10.94 o
   0  -1  12      101.41       80.62     19.79 o
   1  -1  12       97.22       72.09     17.56 o
   2  -1  12       18.10        8.81     10.29 o
   4  -1  12      134.02      162.18     22.55 o
   5  -1  12       32.17       32.55     12.86 o
   6  -1  12       77.54       89.72     19.29 o
   7  -1  12       49.27       60.87     18.06 o
  -4   0  12      161.55      123.14     25.93 o
  -3   0  12        7.88       18.69     13.73 o
  -2   0  12       12.17        8.72     13.14 o
  -1   0  12      252.38      333.99     35.69 o
   0   0  12      174.06      152.71     24.18 o
   1   0  12       10.87        7.81      6.86 o
   2   0  12      109.86       93.74     12.64 o
   3   0  12      267.63      305.74     27.34 o
   4   0  12        3.00       23.11     11.10 o
   5   0  12      105.33      151.52     22.39 o
   6   0  12      108.32      104.42     20.32 o
   7   0  12        4.16       13.11     12.20 o
  -4   1  12        2.35       -7.96     11.35 o
  -3   1  12       12.05       20.29     14.21 o
  -2   1  12       38.55       23.69     10.96 o
  -1   1  12        4.65       11.65      7.52 o
   0   1  12        3.60        8.45      7.23 o
   1   1  12      190.61      220.98     51.51 o
   2   1  12       93.37      111.26     18.44 o
   3   1  12        0.11        6.18      8.28 o
   4   1  12      215.20      287.02     28.03 o
   5   1  12      299.83      327.79     31.51 o
   6   1  12        6.72       21.83     11.85 o
   7   1  12      134.18      177.93     26.47 o
  -4   2  12       11.66       15.21      9.74 o
  -3   2  12       95.91       73.25     12.59 o
  -2   2  12       46.41       57.09     15.71 o
  -1   2  12       22.85       20.83      8.13 o
   0   2  12      102.54      101.21     13.56 o
   1   2  12       81.33      105.49     18.60 o
   2   2  12       53.52       42.80     13.20 o
   3   2  12      377.01      410.35     33.93 o
   4   2  12       57.72       51.77     13.52 o
   5   2  12       53.19       57.32     15.21 o
   6   2  12      237.53      267.30     29.95 o
   7   2  12      187.63      185.95     26.53 o
  -4   3  12      120.71      143.32     17.83 o
  -3   3  12       23.82       11.72      8.70 o
  -2   3  12       79.87       90.06     13.54 o
  -1   3  12      256.08      252.71     38.41 o
   0   3  12       26.15       36.97     13.08 o
   1   3  12       55.19       27.78     11.48 o
   2   3  12      148.45      128.63     20.70 o
   3   3  12       52.74       52.12     13.89 o
   4   3  12      128.34      117.37     19.79 o
   5   3  12       50.62       23.30     11.04 o
   6   3  12        6.80        6.05      9.00 o
   7   3  12       32.97       64.06     18.34 o
  -3   4  12      162.41      158.87     17.60 o
  -2   4  12       52.70       37.23     10.33 o
  -1   4  12        7.37        7.34      9.97 o
   0   4  12      386.01      401.57     34.09 o
   1   4  12      140.89      125.43     20.60 o
   2   4  12        1.19       -4.95      8.72 o
   3   4  12      194.23      187.52     24.49 o
   4   4  12      266.13      277.49     29.51 o
   5   4  12        2.49        1.16      9.56 o
   6   4  12       45.93       42.33     14.68 o
  -2   5  12       56.85       27.12     12.92 o
  -1   5  12       38.68       47.41     14.74 o
   0   5  12       20.22       14.30     10.16 o
   1   5  12       49.61       51.36     14.90 o
   2   5  12       79.98       72.15     16.84 o
   3   5  12        8.27        8.40      9.69 o
   4   5  12        2.37       10.72     10.50 o
   5   5  12       89.33       54.12     15.40 o
   6   5  12       14.73        3.98     10.00 o
  -1   6  12        2.21        3.83      9.60 o
   0   6  12       15.24       18.34     11.85 o
   1   6  12       28.40       26.50     12.04 o
   2   6  12       34.84       23.55     12.92 o
   3   6  12       32.52       35.09     13.23 o
   4   6  12       50.13       54.19     16.53 o
   5   6  12       65.24       52.96     15.33 o
   1   7  12        7.02       10.22     11.51 o
   2   7  12        0.28        1.76      9.56 o
   3   7  12       56.52       47.60     15.68 o
   0  -2  13      107.59      109.57     24.08 o
   1  -2  13      102.07       71.81     20.16 o
   2  -2  13        4.21        5.42     11.95 o
  -1  -1  13      108.33       91.91     22.33 o
   0  -1  13       14.08       20.16     14.33 o
   1  -1  13       28.22       27.31     14.61 o
  -1   0  13        2.31       13.23     14.27 o
   0   0  13      130.68      124.46     23.99 o
   1   0  13      171.19      170.37     26.00 o
   3   0  13      145.95      160.40     22.45 o
   4   0  13      153.20      183.92     24.24 o
   5   0  13        8.93        1.91     10.47 o
  -2   1  13       10.05       12.17     13.92 o
  -1   1  13      109.23       98.62     22.04 o
   0   1  13       42.61       63.41     12.28 o
   1   1  13       65.22       33.74     13.33 o
   2   1  13      156.52      146.72     21.70 o
   3   1  13      141.39      183.66     23.89 o
   4   1  13       16.41       24.30     12.67 o
   5   1  13      171.80      186.99     25.34 o
  -1   2  13        4.58       18.91      8.63 o
   0   2  13        7.57        4.99     10.85 o
   1   2  13       25.55       21.35     12.42 o
   2   2  13        3.47        8.03     10.22 o
   3   2  13       12.90       15.52     11.01 o
   4   2  13       44.87       45.75     14.58 o
   5   2  13       12.29       19.91     11.54 o
  -1   3  13       35.25       15.90     11.73 o
   0   3  13       64.24       95.39     19.38 o
   1   3  13       12.33       14.21     12.57 o
   2   3  13        0.96        8.81     10.88 o
   3   3  13       68.13       64.13     16.49 o
   4   3  13       20.14        4.17      9.63 o
   5   3  13        2.01        1.32     10.03 o
   0   4  13        2.44        4.23      9.44 o
   1   4  13       74.45       85.39     18.50 o
   2   4  13      101.96      104.96     20.38 o
   3   4  13       41.71       58.48     16.24 o
   4   4  13       58.43       66.54     17.28 o
   1   5  13       15.72       14.14     11.67 o
   2   5  13        0.85        0.75     10.07 o
 
